# Supplementary material for: High-throughput assay and engineering of self-cleaving ribozymes by sequencing
Source: Nucleic Acids Res. 2015 Mar 30;43(13):e85. doi: 10.1093/nar/gkv265 (PMC4513843; doi:10.1093/nar/gkv265)
Supplement: SUPPLEMENTARY DATA [file supp_gkv265_nar-00122-met-g-2015-File008.xlsx]

## Sheet: Lib-Tw
Lib-Tw
Sorted by sequence							Sorted by activity
RNA seq	Uncleaved	Cleaved	Total	Fraction cleaved			RNA seq	Uncleaved	Cleaved	Total	Fraction cleaved
AAAAA	474		474	0			GUUAC	53	614	667	0.92054	WT
AAAAC	1346	1	1347	0.00074239			GUUGC	106	654	760	0.860526
AAAAG	643		643	0			GUUUC	101	591	692	0.854046
AAAAU	1014	2	1016	0.0019685			GUUCC	153	595	748	0.795455
AAACA	1096	1	1097	0.000911577			GUCAC	119	442	561	0.787879
AAACC	1839	5	1844	0.0027115			UUUAC	374	561	935	0.6
AAACG	1446	3	1449	0.00207039			GCUAC	242	347	589	0.589134
AAACU	1448	4	1452	0.00275482			AUUAC	423	555	978	0.567485
AAAGA	762	1	763	0.00131062			GUUAU	350	397	747	0.531459
AAAGC	1652	1	1653	0.000604961			GUAAC	768	305	1073	0.28425
AAAGG	821		821	0			GUCGC	599	196	795	0.246541
AAAGU	1326		1326	0			CUUAC	754	227	981	0.231397
AAAUA	934	4	938	0.00426439			GUGAC	1121	146	1267	0.115233
AAAUC	1380	4	1384	0.00289017			GAUAC	1046	136	1182	0.115059
AAAUG	1131	1	1132	0.000883392			GUCUC	819	85	904	0.0940265
AAAUU	1263		1263	0			GUAGC	1157	98	1255	0.0780876
AACAA	718	2	720	0.00277778			ACUAC	1106	79	1185	0.0666667
AACAC	1492	4	1496	0.0026738			GUCCC	1204	53	1257	0.0421639
AACAG	839	3	842	0.00356295			UCUAC	1165	47	1212	0.0387789
AACAU	1463	2	1465	0.00136519			GUAUC	1438	52	1490	0.0348993
AACCA	1143	1	1144	0.000874126			GUUGU	1497	42	1539	0.0272904
AACCC	1866	3	1869	0.00160514			GUGGC	1617	35	1652	0.0211864
AACCG	1339	4	1343	0.00297841			GCUGC	1123	24	1147	0.0209241
AACCU	1584	2	1586	0.00126103			GUUAA	802	13	815	0.0159509
AACGA	1028	2	1030	0.00194175			GUUAG	830	11	841	0.0130797
AACGC	1356	5	1361	0.00367377			GUGUC	1449	18	1467	0.0122699
AACGG	1075	3	1078	0.00278293			GCUUC	1053	12	1065	0.0112676
AACGU	1677	6	1683	0.00356506			GGUGC	1077	12	1089	0.0110193
AACUA	928	1	929	0.00107643			GCCAC	956	8	964	0.00829876
AACUC	1457	4	1461	0.00273785			GUCAU	945	7	952	0.00735294
AACUG	1242	1	1243	0.000804505			GUUUU	1516	11	1527	0.00720367
AACUU	1408	3	1411	0.00212615			CACUA	837	6	843	0.00711744
AAGAA	605	2	607	0.00329489			UGUAC	1399	10	1409	0.00709723
AAGAC	1641	4	1645	0.00243161			GGCAC	577	4	581	0.00688468
AAGAG	736	1	737	0.00135685			AGUAC	1467	10	1477	0.00677048
AAGAU	1210	2	1212	0.00165017			GUAAG	754	5	759	0.00658762
AAGCA	949	1	950	0.00105263			GGUUC	1213	8	1221	0.00655201
AAGCC	1404	3	1407	0.0021322			AUUUC	1530	10	1540	0.00649351
AAGCG	1075	1	1076	0.000929368			GGUAU	1083	7	1090	0.00642202
AAGCU	1320	2	1322	0.00151286			UUACA	1076	6	1082	0.00554529
AAGGA	871		871	0			GUUCU	1260	7	1267	0.00552486
AAGGC	2123	2	2125	0.000941176			CCCUA	908	5	913	0.00547645
AAGGG	1003	1	1004	0.000996016			UGCAA	546	3	549	0.00546448
AAGGU	1686	1	1687	0.000592768			GAUGC	1460	8	1468	0.00544959
AAGUA	1023		1023	0			ACUUC	1280	7	1287	0.00543901
AAGUC	1675	1	1676	0.000596659			GACGC	1119	6	1125	0.00533333
AAGUG	1325	1	1326	0.000754148			CGUAG	751	4	755	0.00529801
AAGUU	1569		1569	0			AUUCG	1328	7	1335	0.00524345
AAUAA	624	1	625	0.0016			UAUAC	1333	7	1340	0.00522388
AAUAC	1363	7	1370	0.00510949			CUUCC	1161	6	1167	0.00514139
AAUAG	797	1	798	0.00125313			CCUGA	973	5	978	0.00511247
AAUAU	1172	2	1174	0.00170358			AAUAC	1363	7	1370	0.00510949
AAUCA	962	2	964	0.00207469			CUUCG	996	5	1001	0.004995
AAUCC	1516	3	1519	0.00197498			UAGAG	802	4	806	0.00496278
AAUCG	1235	2	1237	0.00161681			ACAGU	1407	7	1414	0.0049505
AAUCU	1197	1	1198	0.000834725			CAUGU	1218	6	1224	0.00490196
AAUGA	1003		1003	0			UUCGC	1225	6	1231	0.00487409
AAUGC	1605	6	1611	0.00372439			GCUCC	1035	5	1040	0.00480769
AAUGG	1108	2	1110	0.0018018			UUACG	1455	7	1462	0.00478796
AAUGU	1690	6	1696	0.00353774			CAGAC	1250	6	1256	0.00477707
AAUUA	824	1	825	0.00121212			AUUCC	1496	7	1503	0.00465735
AAUUC	1430	2	1432	0.00139665			GAACG	1284	6	1290	0.00465116
AAUUG	1320	2	1322	0.00151286			GUUCG	1291	6	1297	0.00462606
AAUUU	1454	3	1457	0.00205903			GAAAC	1320	6	1326	0.00452489
ACAAA	836	3	839	0.00357569			CCGUG	1354	6	1360	0.00441176
ACAAC	1384	1	1385	0.000722022			CCUCA	904	4	908	0.00440529
ACAAG	923	3	926	0.00323974			CUCUU	1133	5	1138	0.00439367
ACAAU	1355	1	1356	0.000737463			GCGCC	907	4	911	0.00439078
ACACA	1386	2	1388	0.00144092			GUCUU	911	4	915	0.00437158
ACACC	1639	1	1640	0.000609756			CCUAC	1140	5	1145	0.00436681
ACACG	1806	5	1811	0.00276091			UACUA	921	4	925	0.00432432
ACACU	1585	3	1588	0.00188917			GCUAG	691	3	694	0.00432277
ACAGA	1079	1	1080	0.000925926			UUUAU	1159	5	1164	0.00429553
ACAGC	1510	3	1513	0.00198282			AAAUA	934	4	938	0.00426439
ACAGG	1052		1052	0			AUUGC	1876	8	1884	0.00424628
ACAGU	1407	7	1414	0.0049505			ACGCU	1413	6	1419	0.00422833
ACAUA	1117	4	1121	0.00356824			GGGUU	1183	5	1188	0.00420875
ACAUC	1454	4	1458	0.00274348			UCAGA	948	4	952	0.00420168
ACAUG	1465	1	1466	0.000682128			GUCCA	954	4	958	0.00417537
ACAUU	1301	3	1304	0.00230061			CUGCC	956	4	960	0.00416667
ACCAA	788		788	0			CGAGC	1438	6	1444	0.00415512
ACCAC	1318	4	1322	0.00302572			AUACU	1443	6	1449	0.00414079
ACCAG	851	2	853	0.00234467			AUAUA	969	4	973	0.004111
ACCAU	1239	3	1242	0.00241546			UGAUG	1212	5	1217	0.00410846
ACCCA	1026	1	1027	0.00097371			CGUAA	734	3	737	0.00407056
ACCCC	1349	2	1351	0.00148038			GGUAC	1227	5	1232	0.00405844
ACCCG	1305	2	1307	0.00153022			AGCAU	989	4	993	0.0040282
ACCCU	1440	1	1441	0.000693963			GAAUA	990	4	994	0.00402414
ACCGA	988	2	990	0.0020202			AUCAG	743	3	746	0.00402145
ACCGC	891	2	893	0.00223964			GAUAU	1245	5	1250	0.004
ACCGG	937	2	939	0.00212993			UGCGC	1261	5	1266	0.00394945
ACCGU	1327		1327	0			UGUAU	1271	5	1276	0.0039185
ACCUA	909		909	0			CGAGA	770	3	773	0.00388098
ACCUC	1272	1	1273	0.000785546			AGAUC	1284	5	1289	0.00387898
ACCUG	1171	2	1173	0.00170503			GAGUA	1031	4	1035	0.00386473
ACCUU	1304		1304	0			ACUGA	1033	4	1037	0.00385728
ACGAA	830		830	0			GUGGU	1564	6	1570	0.00382166
ACGAC	1312	5	1317	0.00379651			ACGAC	1312	5	1317	0.00379651
ACGAG	910		910	0			UUUUC	1579	6	1585	0.00378549
ACGAU	1484	1	1485	0.000673401			AUAGA	792	3	795	0.00377358
ACGCA	1127	2	1129	0.00177148			UCAUC	1326	5	1331	0.00375657
ACGCC	1335	1	1336	0.000748503			CGCUU	1065	4	1069	0.00374181
ACGCG	1248	2	1250	0.0016			GAUAG	799	3	802	0.00374065
ACGCU	1413	6	1419	0.00422833			AAUGC	1605	6	1611	0.00372439
ACGGA	1072	4	1076	0.00371747			CGCGC	1070	4	1074	0.00372439
ACGGC	1707	2	1709	0.00117028			ACGGA	1072	4	1076	0.00371747
ACGGG	1135		1135	0			UUACU	1610	6	1616	0.00371287
ACGGU	1642	3	1645	0.00182371			UCGUG	1344	5	1349	0.00370645
ACGUA	1309	1	1310	0.000763359			UAUGA	1076	4	1080	0.0037037
ACGUC	1502	3	1505	0.00199336			CCUUU	1348	5	1353	0.00369549
ACGUG	1525	1	1526	0.000655308			GCAAC	1081	4	1085	0.00368664
ACGUU	1718	1	1719	0.000581734			CUGCU	1352	5	1357	0.0036846
ACUAA	720		720	0			AACGC	1356	5	1361	0.00367377
ACUAC	1106	79	1185	0.0666667			GAAGG	819	3	822	0.00364964
ACUAG	743		743	0			CGGAA	820	3	823	0.0036452
ACUAU	1125	4	1129	0.00354296			UUCAC	1367	5	1372	0.00364431
ACUCA	1010	1	1011	0.00098912			UUGAC	1647	6	1653	0.00362976
ACUCC	1301	2	1303	0.00153492			GACCC	1378	5	1383	0.00361533
ACUCG	1203	4	1207	0.003314			UGAAC	1386	5	1391	0.00359454
ACUCU	1244	2	1246	0.00160514			CCAAG	832	3	835	0.00359281
ACUGA	1033	4	1037	0.00385728			CAUGA	835	3	838	0.00357995
ACUGC	1385	3	1388	0.00216138			ACAAA	836	3	839	0.00357569
ACUGG	1052	2	1054	0.00189753			ACAUA	1117	4	1121	0.00356824
ACUGU	1499	2	1501	0.00133245			AACGU	1677	6	1683	0.00356506
ACUUA	1007	2	1009	0.00198216			AACAG	839	3	842	0.00356295
ACUUC	1280	7	1287	0.00543901			UAAGG	839	3	842	0.00356295
ACUUG	1279	2	1281	0.00156128			AGCAA	560	2	562	0.00355872
ACUUU	1354	3	1357	0.00221076			UGAAA	562	2	564	0.0035461
AGAAA	505	1	506	0.00197628			ACUAU	1125	4	1129	0.00354296
AGAAC	1340	1	1341	0.000745712			AAUGU	1690	6	1696	0.00353774
AGAAG	592	1	593	0.00168634			CCACU	1416	5	1421	0.00351865
AGAAU	1056	1	1057	0.000946074			AUUAU	1144	4	1148	0.00348432
AGACA	1152	2	1154	0.0017331			CUGGC	1445	5	1450	0.00344828
AGACC	1731	1	1732	0.000577367			GCGAU	1156	4	1160	0.00344828
AGACG	1323	4	1327	0.00301432			UUCAU	1158	4	1162	0.00344234
AGACU	1465	3	1468	0.0020436			GGUGU	1159	4	1163	0.00343938
AGAGA	708	2	710	0.0028169			CGCGG	874	3	877	0.00342075
AGAGC	1486	4	1490	0.00268456			UCCGU	1457	5	1462	0.00341997
AGAGG	691	1	692	0.00144509			AGGCU	1459	5	1464	0.0034153
AGAGU	1298	1	1299	0.000769823			GGAAA	585	2	587	0.00340716
AGAUA	922	2	924	0.0021645			CCACA	1172	4	1176	0.00340136
AGAUC	1284	5	1289	0.00387898			GACUC	1176	4	1180	0.00338983
AGAUG	1226	2	1228	0.00162866			CGGAG	883	3	886	0.003386
AGAUU	1207	1	1208	0.000827815			UGCAC	1184	4	1188	0.003367
AGCAA	560	2	562	0.00355872			UCCGC	895	3	898	0.00334076
AGCAC	1128	1	1129	0.00088574			CCACG	1492	5	1497	0.00334001
AGCAG	696	2	698	0.00286533			UACAC	1497	5	1502	0.00332889
AGCAU	989	4	993	0.0040282			UUAAU	1198	4	1202	0.00332779
AGCCA	880		880	0			CCGUU	1501	5	1506	0.00332005
AGCCC	1530	3	1533	0.00195695			UAGAC	1501	5	1506	0.00332005
AGCCG	949	2	951	0.00210305			UAAAG	601	2	603	0.00331675
AGCCU	1211	2	1213	0.0016488			ACUCG	1203	4	1207	0.003314
AGCGA	820		820	0			UUCGU	1505	5	1510	0.00331126
AGCGC	1072	3	1075	0.0027907			CGCCC	604	2	606	0.00330033
AGCGG	953		953	0			AAGAA	605	2	607	0.00329489
AGCGU	1386		1386	0			CACGG	911	3	914	0.00328228
AGCUA	788	2	790	0.00253165			UUUGG	1215	4	1219	0.00328138
AGCUC	1144	1	1145	0.000873362			UCUGA	913	3	916	0.00327511
AGCUG	992	1	993	0.00100705			AUCCG	1223	4	1227	0.00325998
AGCUU	1026	3	1029	0.00291545			UUGUG	1537	5	1542	0.00324254
AGGAA	677		677	0			ACAAG	923	3	926	0.00323974
AGGAC	1563	2	1565	0.00127796			GCCCG	923	3	926	0.00323974
AGGAG	766	1	767	0.00130378			GAAGC	1539	5	1544	0.00323834
AGGAU	1307	3	1310	0.00229008			CAUAU	927	3	930	0.00322581
AGGCA	1150	2	1152	0.00173611			GCCGC	620	2	622	0.00321543
AGGCC	1589		1589	0			CGCAG	624	2	626	0.00319489
AGGCG	1123	1	1124	0.00088968			UUCUU	1251	4	1255	0.00318725
AGGCU	1459	5	1464	0.0034153			UAACU	1572	5	1577	0.00317058
AGGGA	896	1	897	0.00111483			CACCA	947	3	950	0.00315789
AGGGC	1888		1888	0			CAGUA	955	3	958	0.00313152
AGGGG	979	1	980	0.00102041			CGUUA	963	3	966	0.00310559
AGGGU	1655	2	1657	0.001207			GGUCC	1292	4	1296	0.00308642
AGGUA	1095	3	1098	0.00273224			UCGGC	1632	5	1637	0.00305437
AGGUC	1599		1599	0			GACAA	653	2	655	0.00305344
AGGUG	1341	2	1343	0.0014892			AUCAC	1308	4	1312	0.00304878
AGGUU	1536		1536	0			UAGAA	655	2	657	0.00304414
AGUAA	671	2	673	0.00297177			UUCCG	1317	4	1321	0.00302801
AGUAC	1467	10	1477	0.00677048			ACCAC	1318	4	1322	0.00302572
AGUAG	734		734	0			AGACG	1323	4	1327	0.00301432
AGUAU	1315	3	1318	0.00227618			UACAU	1324	4	1328	0.00301205
AGUCA	1049		1049	0			CUUAU	995	3	998	0.00300601
AGUCC	1612	2	1614	0.00123916			CAGAA	664	2	666	0.003003
AGUCG	1225	2	1227	0.00162999			GUCAG	668	2	670	0.00298507
AGUCU	1426	2	1428	0.00140056			AACCG	1339	4	1343	0.00297841
AGUGA	996	2	998	0.00200401			UAUCA	1005	3	1008	0.00297619
AGUGC	1699	1	1700	0.000588235			CGGCC	1341	4	1345	0.00297398
AGUGG	1019	2	1021	0.00195886			AGUAA	671	2	673	0.00297177
AGUGU	1593	2	1595	0.00125392			CCAUG	1344	4	1348	0.00296736
AGUUA	1002	1	1003	0.000997009			CUAAU	1010	3	1013	0.0029615
AGUUC	1497	3	1500	0.002			CGAUC	1351	4	1355	0.00295203
AGUUG	1291	1	1292	0.000773994			GUAAU	1355	4	1359	0.00294334
AGUUU	1561	4	1565	0.00255591			UCAAC	1358	4	1362	0.00293686
AUAAA	522	1	523	0.00191205			AUUCU	1359	4	1363	0.0029347
AUAAC	1460	4	1464	0.00273224			UCAGU	1361	4	1365	0.0029304
AUAAG	667		667	0			AGCUU	1026	3	1029	0.00291545
AUAAU	1193	1	1194	0.000837521			GCAAU	1027	3	1030	0.00291262
AUACA	1113		1113	0			UACCU	1712	5	1717	0.00291206
AUACC	1639	3	1642	0.00182704			GUGGA	1029	3	1032	0.00290698
AUACG	1386	3	1389	0.00215983			GAGAC	1373	4	1377	0.00290487
AUACU	1443	6	1449	0.00414079			CAAAU	1030	3	1033	0.00290416
AUAGA	792	3	795	0.00377358			GCAGU	1030	3	1033	0.00290416
AUAGC	1517	2	1519	0.00131666			AUCAA	689	2	691	0.00289436
AUAGG	856	2	858	0.002331			AAAUC	1380	4	1384	0.00289017
AUAGU	1413	2	1415	0.00141343			CUCCC	1035	3	1038	0.00289017
AUAUA	969	4	973	0.004111			GCGAC	1036	3	1039	0.00288739
AUAUC	1553	2	1555	0.00128617			AUCCU	1383	4	1387	0.00288392
AUAUG	1240		1240	0			CUUGU	1383	4	1387	0.00288392
AUAUU	1357	3	1360	0.00220588			AGCAG	696	2	698	0.00286533
AUCAA	689	2	691	0.00289436			CUUGC	1392	4	1396	0.00286533
AUCAC	1308	4	1312	0.00304878			UAGUA	1044	3	1047	0.00286533
AUCAG	743	3	746	0.00402145			CACAA	698	2	700	0.00285714
AUCAU	1149	3	1152	0.00260417			AUCCA	1054	3	1057	0.00283822
AUCCA	1054	3	1057	0.00283822			UUACC	1766	5	1771	0.00282326
AUCCC	1659	2	1661	0.00120409			AUUAA	707	2	709	0.00282087
AUCCG	1223	4	1227	0.00325998			AGAGA	708	2	710	0.0028169
AUCCU	1383	4	1387	0.00288392			GUACU	1421	4	1425	0.00280702
AUCGA	938	1	939	0.00106496			UGAUC	1421	4	1425	0.00280702
AUCGC	1223	1	1224	0.000816993			AUCGU	1425	4	1429	0.00279916
AUCGG	932		932	0			AGCGC	1072	3	1075	0.0027907
AUCGU	1425	4	1429	0.00279916			GCCCU	1074	3	1077	0.00278552
AUCUA	797	1	798	0.00125313			AACGG	1075	3	1078	0.00278293
AUCUC	1214	1	1215	0.000823045			GAACU	1434	4	1438	0.00278164
AUCUG	1118	2	1120	0.00178571			AACAA	718	2	720	0.00277778
AUCUU	1271	1	1272	0.000786164			ACACG	1806	5	1811	0.00276091
AUGAA	821	1	822	0.00121655			GUUCA	1084	3	1087	0.00275989
AUGAC	1515	3	1518	0.00197628			AAACU	1448	4	1452	0.00275482
AUGAG	914		914	0			GCGAA	724	2	726	0.00275482
AUGAU	1548		1548	0			CCUCC	1087	3	1090	0.00275229
AUGCA	1133	1	1134	0.000881834			CUCUC	1088	3	1091	0.00274977
AUGCC	1350	3	1353	0.00221729			GUUGG	1090	3	1093	0.00274474
AUGCG	1459	4	1463	0.00273411			GUUUA	1090	3	1093	0.00274474
AUGCU	1657	2	1659	0.00120555			ACAUC	1454	4	1458	0.00274348
AUGGA	1101	1	1102	0.000907441			AACUC	1457	4	1461	0.00273785
AUGGC	1839	1	1840	0.000543478			AUGCG	1459	4	1463	0.00273411
AUGGG	1066	2	1068	0.00187266			AGGUA	1095	3	1098	0.00273224
AUGGU	1667	4	1671	0.00239378			AUAAC	1460	4	1464	0.00273224
AUGUA	1142	2	1144	0.00174825			GGCAG	365	1	366	0.00273224
AUGUC	1647	2	1649	0.00121286			CCCAG	731	2	733	0.00272851
AUGUG	1509	3	1512	0.00198413			GAUAA	731	2	733	0.00272851
AUGUU	1764		1764	0			GAUUC	1467	4	1471	0.00271924
AUUAA	707	2	709	0.00282087			GCAAG	734	2	736	0.00271739
AUUAC	423	555	978	0.567485			GCGCG	735	2	737	0.0027137
AUUAG	872	1	873	0.00114548			AAACC	1839	5	1844	0.0027115
AUUAU	1144	4	1148	0.00348432			GGCGU	368	1	369	0.00271003
AUUCA	1098		1098	0			CCGGU	1474	4	1478	0.00270636
AUUCC	1496	7	1503	0.00465735			CGAUG	1107	3	1110	0.0027027
AUUCG	1328	7	1335	0.00524345			GGACU	1107	3	1110	0.0027027
AUUCU	1359	4	1363	0.0029347			AGAGC	1486	4	1490	0.00268456
AUUGA	1098	1	1099	0.000909918			CUAUU	1115	3	1118	0.00268336
AUUGC	1876	8	1884	0.00424628			UAGCG	1118	3	1121	0.00267618
AUUGG	1183	2	1185	0.00168776			AACAC	1492	4	1496	0.0026738
AUUGU	1834		1834	0			GCCGG	752	2	754	0.00265252
AUUUA	999	1	1000	0.001			GGGCG	759	2	761	0.00262812
AUUUC	1530	10	1540	0.00649351			UAAUG	1139	3	1142	0.00262697
AUUUG	1530	1	1531	0.000653168			CACAU	1144	3	1147	0.00261552
AUUUU	1597	3	1600	0.001875			UUUGC	1909	5	1914	0.00261233
CAAAA	551	1	552	0.00181159			AUCAU	1149	3	1152	0.00260417
CAAAC	1173		1173	0			CCGCA	766	2	768	0.00260417
CAAAG	653	1	654	0.00152905			UGAGA	769	2	771	0.00259403
CAAAU	1030	3	1033	0.00290416			GGAGC	1157	3	1160	0.00258621
CAACA	920	1	921	0.00108578			GUUGA	1165	3	1168	0.00256849
CAACC	1317	1	1318	0.000758725			GCAGG	777	2	779	0.00256739
CAACG	968	2	970	0.00206186			AGUUU	1561	4	1565	0.00255591
CAACU	1214	1	1215	0.000823045			UUUGA	1172	3	1175	0.00255319
CAAGA	763		763	0			GGGGG	782	2	784	0.00255102
CAAGC	1326	1	1327	0.00075358			UCUUC	1174	3	1177	0.00254885
CAAGG	795	2	797	0.00250941			UUGAA	783	2	785	0.00254777
CAAGU	1339	2	1341	0.00149142			CCUCU	1175	3	1178	0.00254669
CAAUA	813	2	815	0.00245399			AGCUA	788	2	790	0.00253165
CAAUC	1234	3	1237	0.00242522			UUGCU	1579	4	1583	0.00252685
CAAUG	1060	1	1061	0.000942507			CCCUG	1190	3	1193	0.00251467
CAAUU	1115	2	1117	0.00179051			CAAGG	795	2	797	0.00250941
CACAA	698	2	700	0.00285714			CGAGG	799	2	801	0.00249688
CACAC	1226		1226	0			GAGCU	1204	3	1207	0.0024855
CACAG	773	1	774	0.00129199			CACUC	1205	3	1208	0.00248344
CACAU	1144	3	1147	0.00261552			UGAGG	806	2	808	0.00247525
CACCA	947	3	950	0.00315789			CUUUC	1211	3	1214	0.00247117
CACCC	1218	1	1219	0.000820345			CUUUG	1212	3	1215	0.00246914
CACCG	1043	1	1044	0.000957854			CAAUA	813	2	815	0.00245399
CACCU	1290	3	1293	0.00232019			CCUUG	1224	3	1227	0.00244499
CACGA	908		908	0			CCGGC	1225	3	1228	0.002443
CACGC	1237	1	1238	0.000807754			CUGAC	1225	3	1228	0.002443
CACGG	911	3	914	0.00328228			AAGAC	1641	4	1645	0.00243161
CACGU	1341	3	1344	0.00223214			CAAUC	1234	3	1237	0.00242522
CACUA	837	6	843	0.00711744			ACCAU	1239	3	1242	0.00241546
CACUC	1205	3	1208	0.00248344			UCAUU	1240	3	1243	0.00241352
CACUG	1166		1166	0			CCGCC	828	2	830	0.00240964
CACUU	1153		1153	0			UACCA	1242	3	1245	0.00240964
CAGAA	664	2	666	0.003003			UCGGU	1658	4	1662	0.00240674
CAGAC	1250	6	1256	0.00477707			GCCCA	831	2	833	0.00240096
CAGAG	638		638	0			AUGGU	1667	4	1671	0.00239378
CAGAU	1163		1163	0			UCAUG	1251	3	1254	0.00239234
CAGCA	832	1	833	0.00120048			CUAUA	838	2	840	0.00238095
CAGCC	1082	1	1083	0.000923361			CGCGU	1259	3	1262	0.00237718
CAGCG	850	2	852	0.00234742			UUCUC	1260	3	1263	0.0023753
CAGCU	1166	2	1168	0.00171233			CCAAA	842	2	844	0.00236967
CAGGA	825	1	826	0.00121065			UCUCU	1273	3	1276	0.0023511
CAGGC	1424	1	1425	0.000701754			CAGCG	850	2	852	0.00234742
CAGGG	878	1	879	0.00113766			UAGGU	1700	4	1704	0.00234742
CAGGU	1285	3	1288	0.00232919			ACCAG	851	2	853	0.00234467
CAGUA	955	3	958	0.00313152			AUAGG	856	2	858	0.002331
CAGUC	1306	2	1308	0.00152905			CAGGU	1285	3	1288	0.00232919
CAGUG	1122	2	1124	0.00177936			UCCUC	1288	3	1291	0.00232378
CAGUU	1363	2	1365	0.0014652			CACCU	1290	3	1293	0.00232019
CAUAA	537	1	538	0.00185874			UAGGA	865	2	867	0.00230681
CAUAC	1070	2	1072	0.00186567			ACAUU	1301	3	1304	0.00230061
CAUAG	616		616	0			AGGAU	1307	3	1310	0.00229008
CAUAU	927	3	930	0.00322581			GUAUG	1307	3	1310	0.00229008
CAUCA	741	1	742	0.00134771			CCGAU	1308	3	1311	0.00228833
CAUCC	1044		1044	0			CUUCA	874	2	876	0.00228311
CAUCG	975	2	977	0.00204708			GCAUU	874	2	876	0.00228311
CAUCU	1046	1	1047	0.00095511			GGCGC	437	1	438	0.00228311
CAUGA	835	3	838	0.00357995			AGUAU	1315	3	1318	0.00227618
CAUGC	1305		1305	0			GAUUG	1318	3	1321	0.00227101
CAUGG	847		847	0			GUGCU	1319	3	1322	0.00226929
CAUGU	1218	6	1224	0.00490196			UAUGU	1760	4	1764	0.00226757
CAUUA	728		728	0			UCUUA	885	2	887	0.00225479
CAUUC	1030		1030	0			CCGCU	888	2	890	0.00224719
CAUUG	1065	1	1066	0.000938086			ACCGC	891	2	893	0.00223964
CAUUU	1198	1	1199	0.000834028			CACGU	1341	3	1344	0.00223214
CCAAA	842	2	844	0.00236967			UCUUU	1341	3	1344	0.00223214
CCAAC	1345	2	1347	0.00148478			CCCCC	898	2	900	0.00222222
CCAAG	832	3	835	0.00359281			UCGAC	1349	3	1352	0.00221893
CCAAU	1243	1	1244	0.000803859			AUGCC	1350	3	1353	0.00221729
CCACA	1172	4	1176	0.00340136			ACUUU	1354	3	1357	0.00221076
CCACC	1338	2	1340	0.00149254			AUAUU	1357	3	1360	0.00220588
CCACG	1492	5	1497	0.00334001			GGACA	905	2	907	0.00220507
CCACU	1416	5	1421	0.00351865			GGGAC	1362	3	1365	0.0021978
CCAGA	1014		1014	0			GAAUC	1366	3	1369	0.00219138
CCAGC	1347	1	1348	0.00074184			GUUUG	1368	3	1371	0.00218818
CCAGG	998		998	0			CUAUC	1369	3	1372	0.00218659
CCAGU	1416		1416	0			UUAUA	919	2	921	0.00217155
CCAUA	1078	1	1079	0.000926784			AGAUA	922	2	924	0.0021645
CCAUC	1349	2	1351	0.00148038			ACUGC	1385	3	1388	0.00216138
CCAUG	1344	4	1348	0.00296736			AUACG	1386	3	1389	0.00215983
CCAUU	1202	2	1204	0.00166113			UGCCC	1386	3	1389	0.00215983
CCCAA	680	1	681	0.00146843			UAGCA	926	2	928	0.00215517
CCCAC	1184	1	1185	0.000843882			CCGCG	928	2	930	0.00215054
CCCAG	731	2	733	0.00272851			UUGGC	1857	4	1861	0.00214938
CCCAU	1076		1076	0			CCUGU	1393	3	1396	0.002149
CCCCA	810		810	0			GAGGU	1399	3	1402	0.0021398
CCCCC	898	2	900	0.00222222			AAGCC	1404	3	1407	0.0021322
CCCCG	975	1	976	0.00102459			ACCGG	937	2	939	0.00212993
CCCCU	1169	2	1171	0.00170794			GGUCG	938	2	940	0.00212766
CCCGA	933	1	934	0.00107066			AACUU	1408	3	1411	0.00212615
CCCGC	767	1	768	0.00130208			UUUCU	1410	3	1413	0.00212314
CCCGG	886		886	0			CGCCU	942	2	944	0.00211864
CCCGU	1296		1296	0			CUGGG	945	2	947	0.00211193
CCCUA	908	5	913	0.00547645			GCUAU	946	2	948	0.0021097
CCCUC	1194	2	1196	0.00167224			AGCCG	949	2	951	0.00210305
CCCUG	1190	3	1193	0.00251467			UCUGU	1436	3	1439	0.00208478
CCCUU	1308	2	1310	0.00152672			GAGUC	1437	3	1440	0.00208333
CCGAA	861	1	862	0.00116009			UAAAC	1437	3	1440	0.00208333
CCGAC	1030	1	1031	0.000969932			UGGGA	960	2	962	0.002079
CCGAG	872		872	0			AAUCA	962	2	964	0.00207469
CCGAU	1308	3	1311	0.00228833			AAACG	1446	3	1449	0.00207039
CCGCA	766	2	768	0.00260417			GAUUU	1447	3	1450	0.00206897
CCGCC	828	2	830	0.00240964			CAACG	968	2	970	0.00206186
CCGCG	928	2	930	0.00215054			UCCGA	968	2	970	0.00206186
CCGCU	888	2	890	0.00224719			AAUUU	1454	3	1457	0.00205903
CCGGA	1027	1	1028	0.000972763			UACUU	1457	3	1460	0.00205479
CCGGC	1225	3	1228	0.002443			CAUCG	975	2	977	0.00204708
CCGGG	986		986	0			AGACU	1465	3	1468	0.0020436
CCGGU	1474	4	1478	0.00270636			GACCG	978	2	980	0.00204082
CCGUA	1139	1	1140	0.000877193			GCCCC	980	2	982	0.00203666
CCGUC	1230	1	1231	0.000812348			GCGGU	1470	3	1473	0.00203666
CCGUG	1354	6	1360	0.00441176			UAACG	1472	3	1475	0.0020339
CCGUU	1501	5	1506	0.00332005			UACUC	1476	3	1479	0.0020284
CCUAA	667		667	0			ACCGA	988	2	990	0.0020202
CCUAC	1140	5	1145	0.00436681			GUGCG	989	2	991	0.00201816
CCUAG	781		781	0			GUAUA	993	2	995	0.00201005
CCUAU	1098	1	1099	0.000909918			UCCGG	994	2	996	0.00200803
CCUCA	904	4	908	0.00440529			AGUGA	996	2	998	0.00200401
CCUCC	1087	3	1090	0.00275229			AGUUC	1497	3	1500	0.002
CCUCG	1053	2	1055	0.00189573			ACGUC	1502	3	1505	0.00199336
CCUCU	1175	3	1178	0.00254669			AUGUG	1509	3	1512	0.00198413
CCUGA	973	5	978	0.00511247			UCUGG	1006	2	1008	0.00198413
CCUGC	1221		1221	0			ACAGC	1510	3	1513	0.00198282
CCUGG	1062		1062	0			ACUUA	1007	2	1009	0.00198216
CCUGU	1393	3	1396	0.002149			UCACU	1511	3	1514	0.00198151
CCUUA	914		914	0			UCUGC	1513	3	1516	0.00197889
CCUUC	1223		1223	0			AGAAA	505	1	506	0.00197628
CCUUG	1224	3	1227	0.00244499			AUGAC	1515	3	1518	0.00197628
CCUUU	1348	5	1353	0.00369549			AAUCC	1516	3	1519	0.00197498
CGAAA	551		551	0			AAAAU	1014	2	1016	0.0019685
CGAAC	1238	1	1239	0.000807103			GGCUU	507	1	508	0.0019685
CGAAG	604		604	0			UCAUA	1015	2	1017	0.00196657
CGAAU	1176		1176	0			AGUGG	1019	2	1021	0.00195886
CGACA	849	1	850	0.00117647			AGCCC	1530	3	1533	0.00195695
CGACC	1162	2	1164	0.00171821			GUACC	1541	3	1544	0.00194301
CGACG	970		970	0			AACGA	1028	2	1030	0.00194175
CGACU	1202	1	1203	0.000831255			UACGG	1028	2	1030	0.00194175
CGAGA	770	3	773	0.00388098			GGUUG	1030	2	1032	0.00193798
CGAGC	1438	6	1444	0.00415512			CUCGC	1036	2	1038	0.00192678
CGAGG	799	2	801	0.00249688			UGCCG	1037	2	1039	0.00192493
CGAGU	1426	2	1428	0.00140056			UAUUU	1556	3	1559	0.00192431
CGAUA	959	1	960	0.00104167			GCAUG	1040	2	1042	0.00191939
CGAUC	1351	4	1355	0.00295203			UUGAU	1560	3	1563	0.00191939
CGAUG	1107	3	1110	0.0027027			UUGGA	1041	2	1043	0.00191755
CGAUU	1266	2	1268	0.00157729			UCACC	1562	3	1565	0.00191693
CGCAA	589	1	590	0.00169492			AUAAA	522	1	523	0.00191205
CGCAC	992	1	993	0.00100705			GAUGA	1045	2	1047	0.00191022
CGCAG	624	2	626	0.00319489			GGCCA	523	1	524	0.0019084
CGCAU	990		990	0			UUGGG	1046	2	1048	0.0019084
CGCCA	624	1	625	0.0016			GAUGG	1048	2	1050	0.00190476
CGCCC	604	2	606	0.00330033			CUUCU	1049	2	1051	0.00190295
CGCCG	668		668	0			ACUGG	1052	2	1054	0.00189753
CGCCU	942	2	944	0.00211864			CCUCG	1053	2	1055	0.00189573
CGCGA	705	1	706	0.00141643			UAGCC	1580	3	1583	0.00189514
CGCGC	1070	4	1074	0.00372439			ACACU	1585	3	1588	0.00188917
CGCGG	874	3	877	0.00342075			UGUUU	1585	3	1588	0.00188917
CGCGU	1259	3	1262	0.00237718			UCCCA	1057	2	1059	0.00188857
CGCUA	836	1	837	0.00119474			UUGCA	1059	2	1061	0.00188501
CGCUC	976	1	977	0.00102354			GAUGU	1589	3	1592	0.00188442
CGCUG	921	1	922	0.0010846			AUUUU	1597	3	1600	0.001875
CGCUU	1065	4	1069	0.00374181			AUGGG	1066	2	1068	0.00187266
CGGAA	820	3	823	0.0036452			CGUGC	1599	3	1602	0.00187266
CGGAC	1573	2	1575	0.00126984			CAUAC	1070	2	1072	0.00186567
CGGAG	883	3	886	0.003386			CAUAA	537	1	538	0.00185874
CGGAU	1369	1	1370	0.000729927			UGACC	1612	3	1615	0.00185759
CGGCA	993	1	994	0.00100604			UGUGC	1623	3	1626	0.00184502
CGGCC	1341	4	1345	0.00297398			GGAAU	1085	2	1087	0.00183993
CGGCG	877		877	0			AUACC	1639	3	1642	0.00182704
CGGCU	1241		1241	0			GUGUA	1094	2	1096	0.00182482
CGGGA	872	1	873	0.00114548			ACGGU	1642	3	1645	0.00182371
CGGGC	1132	1	1133	0.000882613			GAAAA	549	1	550	0.00181818
CGGGG	744	1	745	0.00134228			CAAAA	551	1	552	0.00181159
CGGGU	1168	2	1170	0.0017094			GCUUU	1107	2	1109	0.00180343
CGGUA	1166	1	1167	0.000856898			AAUGG	1108	2	1110	0.0018018
CGGUC	1704		1704	0			UCUAU	1113	2	1115	0.00179372
CGGUG	1373	1	1374	0.000727802			CAAUU	1115	2	1117	0.00179051
CGGUU	1486	1	1487	0.000672495			AUCUG	1118	2	1120	0.00178571
CGUAA	734	3	737	0.00407056			CUAAA	559	1	560	0.00178571
CGUAC	1286	2	1288	0.0015528			CAGUG	1122	2	1124	0.00177936
CGUAG	751	4	755	0.00529801			ACGCA	1127	2	1129	0.00177148
CGUAU	1221	2	1223	0.00163532			UGACG	1127	2	1129	0.00177148
CGUCA	878	1	879	0.00113766			CUGCG	1132	2	1134	0.00176367
CGUCC	1248	2	1250	0.0016			UAUGG	1132	2	1134	0.00176367
CGUCG	1009	1	1010	0.000990099			UUGUC	1703	3	1706	0.0017585
CGUCU	1261	1	1262	0.000792393			AUGUA	1142	2	1144	0.00174825
CGUGA	974		974	0			GGGUG	1142	2	1144	0.00174825
CGUGC	1599	3	1602	0.00187266			AGGCA	1150	2	1152	0.00173611
CGUGG	943		943	0			UUAAA	575	1	576	0.00173611
CGUGU	1531	2	1533	0.00130463			AGACA	1152	2	1154	0.0017331
CGUUA	963	3	966	0.00310559			GCUGU	1154	2	1156	0.0017301
CGUUC	1408	1	1409	0.000709723			GUCGU	1154	2	1156	0.0017301
CGUUG	1259	1	1260	0.000793651			UAUAU	1159	2	1161	0.00172265
CGUUU	1595	1	1596	0.000626566			GCGUG	1160	2	1162	0.00172117
CUAAA	559	1	560	0.00178571			CGACC	1162	2	1164	0.00171821
CUAAC	1243	2	1245	0.00160643			CAGCU	1166	2	1168	0.00171233
CUAAG	567		567	0			UAUGC	1751	3	1754	0.00171038
CUAAU	1010	3	1013	0.0029615			CGGGU	1168	2	1170	0.0017094
CUACA	845		845	0			UGUCG	1168	2	1170	0.0017094
CUACC	1195	1	1196	0.00083612			CCCCU	1169	2	1171	0.00170794
CUACG	995	1	996	0.00100402			ACCUG	1171	2	1173	0.00170503
CUACU	1207		1207	0			AAUAU	1172	2	1174	0.00170358
CUAGA	729	1	730	0.00136986			CUAUG	1173	2	1175	0.00170213
CUAGC	1296		1296	0			UUGUU	1761	3	1764	0.00170068
CUAGG	777	1	778	0.00128535			GAGUG	1176	2	1178	0.00169779
CUAGU	1332		1332	0			CGCAA	589	1	590	0.00169492
CUAUA	838	2	840	0.00238095			AUUGG	1183	2	1185	0.00168776
CUAUC	1369	3	1372	0.00218659			AGAAG	592	1	593	0.00168634
CUAUG	1173	2	1175	0.00170213			GGGGU	1185	2	1187	0.00168492
CUAUU	1115	3	1118	0.00268336			GCCAA	596	1	597	0.00167504
CUCAA	674	1	675	0.00148148			UCUUG	1193	2	1195	0.00167364
CUCAC	1159	1	1160	0.000862069			CCCUC	1194	2	1196	0.00167224
CUCAG	711	1	712	0.00140449			UGGUA	1198	2	1200	0.00166667
CUCAU	1015		1015	0			UACGU	1801	3	1804	0.00166297
CUCCA	822		822	0			CCAUU	1202	2	1204	0.00166113
CUCCC	1035	3	1038	0.00289017			AAGAU	1210	2	1212	0.00165017
CUCCG	933		933	0			AGCCU	1211	2	1213	0.0016488
CUCCU	1070	1	1071	0.000933707			UCGCU	1214	2	1216	0.00164474
CUCGA	853		853	0			UUUGU	1821	3	1824	0.00164474
CUCGC	1036	2	1038	0.00192678			CGUAU	1221	2	1223	0.00163532
CUCGG	865	1	866	0.00115473			UAGGC	1833	3	1836	0.00163399
CUCGU	1186	1	1187	0.00084246			GGCUC	612	1	613	0.00163132
CUCUA	772	1	773	0.00129366			AGUCG	1225	2	1227	0.00162999
CUCUC	1088	3	1091	0.00274977			AGAUG	1226	2	1228	0.00162866
CUCUG	1057	1	1058	0.00094518			GACAC	1230	2	1232	0.00162338
CUCUU	1133	5	1138	0.00439367			AAUCG	1235	2	1237	0.00161681
CUGAA	673		673	0			CUAAC	1243	2	1245	0.00160643
CUGAC	1225	3	1228	0.002443			AACCC	1866	3	1869	0.00160514
CUGAG	692		692	0			ACUCU	1244	2	1246	0.00160514
CUGAU	1276	2	1278	0.00156495			GGAAC	1244	2	1246	0.00160514
CUGCA	852	1	853	0.00117233			AAUAA	624	1	625	0.0016
CUGCC	956	4	960	0.00416667			ACGCG	1248	2	1250	0.0016
CUGCG	1132	2	1134	0.00176367			CGCCA	624	1	625	0.0016
CUGCU	1352	5	1357	0.0036846			CGUCC	1248	2	1250	0.0016
CUGGA	877	1	878	0.00113895			UCACA	1249	2	1251	0.00159872
CUGGC	1445	5	1450	0.00344828			GCCAG	631	1	632	0.00158228
CUGGG	945	2	947	0.00211193			CGAUU	1266	2	1268	0.00157729
CUGGU	1455	1	1456	0.000686813			CUGAU	1276	2	1278	0.00156495
CUGUA	974		974	0			ACUUG	1279	2	1281	0.00156128
CUGUC	1236	1	1237	0.000808407			UGUAA	640	1	641	0.00156006
CUGUG	1200		1200	0			GGGGC	1284	2	1286	0.00155521
CUGUU	1406	1	1407	0.000710732			CGUAC	1286	2	1288	0.0015528
CUUAA	618		618	0			UGAUU	1291	2	1293	0.00154679
CUUAC	754	227	981	0.231397			ACUCC	1301	2	1303	0.00153492
CUUAG	690	1	691	0.00144718			UCGAU	1302	2	1304	0.00153374
CUUAU	995	3	998	0.00300601			GUGCC	1303	2	1305	0.00153257
CUUCA	874	2	876	0.00228311			ACCCG	1305	2	1307	0.00153022
CUUCC	1161	6	1167	0.00514139			CAAAG	653	1	654	0.00152905
CUUCG	996	5	1001	0.004995			CAGUC	1306	2	1308	0.00152905
CUUCU	1049	2	1051	0.00190295			CCCUU	1308	2	1310	0.00152672
CUUGA	990	1	991	0.00100908			UCCUU	1312	2	1314	0.00152207
CUUGC	1392	4	1396	0.00286533			UAUAA	658	1	659	0.00151745
CUUGG	914		914	0			AAGCU	1320	2	1322	0.00151286
CUUGU	1383	4	1387	0.00288392			AAUUG	1320	2	1322	0.00151286
CUUUA	798	1	799	0.00125156			GAGAA	662	1	663	0.0015083
CUUUC	1211	3	1214	0.00247117			GUACG	1327	2	1329	0.00150489
CUUUG	1212	3	1215	0.00246914			UAGUG	1335	2	1337	0.00149589
CUUUU	1218	1	1219	0.000820345			CCACC	1338	2	1340	0.00149254
GAAAA	549	1	550	0.00181818			CAAGU	1339	2	1341	0.00149142
GAAAC	1320	6	1326	0.00452489			AGGUG	1341	2	1343	0.0014892
GAAAG	692		692	0			UGAAG	672	1	673	0.00148588
GAAAU	1117		1117	0			CCAAC	1345	2	1347	0.00148478
GAACA	1090	1	1091	0.00091659			CUCAA	674	1	675	0.00148148
GAACC	1626	2	1628	0.0012285			ACCCC	1349	2	1351	0.00148038
GAACG	1284	6	1290	0.00465116			CCAUC	1349	2	1351	0.00148038
GAACU	1434	4	1438	0.00278164			UUUCC	1358	2	1360	0.00147059
GAAGA	823	1	824	0.00121359			CCCAA	680	1	681	0.00146843
GAAGC	1539	5	1544	0.00323834			CAGUU	1363	2	1365	0.0014652
GAAGG	819	3	822	0.00364964			CUUAG	690	1	691	0.00144718
GAAGU	1388	2	1390	0.00143885			GUAAA	690	1	691	0.00144718
GAAUA	990	4	994	0.00402414			AGAGG	691	1	692	0.00144509
GAAUC	1366	3	1369	0.00219138			ACACA	1386	2	1388	0.00144092
GAAUG	1207	1	1208	0.000827815			GAAGU	1388	2	1390	0.00143885
GAAUU	1273	1	1274	0.000784929			GUCUA	697	1	698	0.00143266
GACAA	653	2	655	0.00305344			UCAGC	1396	2	1398	0.00143062
GACAC	1230	2	1232	0.00162338			UCACG	1397	2	1399	0.00142959
GACAG	699	1	700	0.00142857			GACAG	699	1	700	0.00142857
GACAU	1019	1	1020	0.000980392			CGCGA	705	1	706	0.00141643
GACCA	925		925	0			AUAGU	1413	2	1415	0.00141343
GACCC	1378	5	1383	0.00361533			UAUAG	708	1	709	0.00141044
GACCG	978	2	980	0.00204082			UGGUG	1416	2	1418	0.00141044
GACCU	1207	1	1208	0.000827815			CUCAG	711	1	712	0.00140449
GACGA	931		931	0			AGUCU	1426	2	1428	0.00140056
GACGC	1119	6	1125	0.00533333			CGAGU	1426	2	1428	0.00140056
GACGG	911	1	912	0.00109649			UGAGC	1427	2	1429	0.00139958
GACGU	1425		1425	0			AAUUC	1430	2	1432	0.00139665
GACUA	727		727	0			UCAAA	716	1	717	0.0013947
GACUC	1176	4	1180	0.00338983			UACCG	1434	2	1436	0.00139276
GACUG	969		969	0			GUGAU	1437	2	1439	0.00138985
GACUU	1081	1	1082	0.000924214			UUUUG	1452	2	1454	0.00137552
GAGAA	662	1	663	0.0015083			UAUUC	1453	2	1455	0.00137457
GAGAC	1373	4	1377	0.00290487			CUAGA	729	1	730	0.00136986
GAGAG	738	1	739	0.00135318			UAAUC	1458	2	1460	0.00136986
GAGAU	1220		1220	0			UUCAA	729	1	730	0.00136986
GAGCA	886		886	0			GCGAG	731	1	732	0.00136612
GAGCC	1268	1	1269	0.000788022			AACAU	1463	2	1465	0.00136519
GAGCG	862	1	863	0.00115875			UUAGU	1470	2	1472	0.0013587
GAGCU	1204	3	1207	0.0024855			AAGAG	736	1	737	0.00135685
GAGGA	804	1	805	0.00124224			UGCGA	737	1	738	0.00135501
GAGGC	1712	1	1713	0.000583771			GAGAG	738	1	739	0.00135318
GAGGG	904		904	0			UCGAA	739	1	740	0.00135135
GAGGU	1399	3	1402	0.0021398			UUGCG	1479	2	1481	0.00135044
GAGUA	1031	4	1035	0.00386473			UUUUU	1480	2	1482	0.00134953
GAGUC	1437	3	1440	0.00208333			CAUCA	741	1	742	0.00134771
GAGUG	1176	2	1178	0.00169779			UGACU	1487	2	1489	0.00134318
GAGUU	1427		1427	0			CGGGG	744	1	745	0.00134228
GAUAA	731	2	733	0.00272851			UUUAA	747	1	748	0.0013369
GAUAC	1046	136	1182	0.115059			ACUGU	1499	2	1501	0.00133245
GAUAG	799	3	802	0.00374065			UAGUU	1515	2	1517	0.00131839
GAUAU	1245	5	1250	0.004			AUAGC	1517	2	1519	0.00131666
GAUCA	990	1	991	0.00100908			UACAA	760	1	761	0.00131406
GAUCC	1391		1391	0			UGGAU	1521	2	1523	0.0013132
GAUCG	1147		1147	0			AAAGA	762	1	763	0.00131062
GAUCU	1155	1	1156	0.000865052			CGUGU	1531	2	1533	0.00130463
GAUGA	1045	2	1047	0.00191022			AGGAG	766	1	767	0.00130378
GAUGC	1460	8	1468	0.00544959			CCCGC	767	1	768	0.00130208
GAUGG	1048	2	1050	0.00190476			UUAGC	1540	2	1542	0.00129702
GAUGU	1589	3	1592	0.00188442			CUCUA	772	1	773	0.00129366
GAUUA	928	1	929	0.00107643			CACAG	773	1	774	0.00129199
GAUUC	1467	4	1471	0.00271924			GCCGA	773	1	774	0.00129199
GAUUG	1318	3	1321	0.00227101			UGGAG	774	1	775	0.00129032
GAUUU	1447	3	1450	0.00206897			AUAUC	1553	2	1555	0.00128617
GCAAA	713		713	0			UAAGU	1553	2	1555	0.00128617
GCAAC	1081	4	1085	0.00368664			CUAGG	777	1	778	0.00128535
GCAAG	734	2	736	0.00271739			UCCAA	777	1	778	0.00128535
GCAAU	1027	3	1030	0.00291262			UCAAG	780	1	781	0.00128041
GCACA	954	1	955	0.00104712			AGGAC	1563	2	1565	0.00127796
GCACC	1149	1	1150	0.000869565			UUAUC	1569	2	1571	0.00127307
GCACG	1126		1126	0			GUGAA	786	1	787	0.00127065
GCACU	1128	1	1129	0.00088574			CGGAC	1573	2	1575	0.00126984
GCAGA	832	1	833	0.00120048			UAUCC	1577	2	1579	0.00126662
GCAGC	1090		1090	0			GGUGG	790	1	791	0.00126422
GCAGG	777	2	779	0.00256739			AACCU	1584	2	1586	0.00126103
GCAGU	1030	3	1033	0.00290416			GGGAG	794	1	795	0.00125786
GCAUA	847	1	848	0.00117925			AGUGU	1593	2	1595	0.00125392
GCAUC	988		988	0			AAUAG	797	1	798	0.00125313
GCAUG	1040	2	1042	0.00191939			AUCUA	797	1	798	0.00125313
GCAUU	874	2	876	0.00228311			CUUUA	798	1	799	0.00125156
GCCAA	596	1	597	0.00167504			GAGGA	804	1	805	0.00124224
GCCAC	956	8	964	0.00829876			UUUAG	805	1	806	0.00124069
GCCAG	631	1	632	0.00158228			AGUCC	1612	2	1614	0.00123916
GCCAU	902		902	0			UGGUC	1613	2	1615	0.00123839
GCCCA	831	2	833	0.00240096			GUGUU	1616	2	1618	0.00123609
GCCCC	980	2	982	0.00203666			GAACC	1626	2	1628	0.0012285
GCCCG	923	3	926	0.00323974			UGUGU	1626	2	1628	0.0012285
GCCCU	1074	3	1077	0.00278552			UGCUG	815	1	816	0.00122549
GCCGA	773	1	774	0.00129199			UAAGC	1635	2	1637	0.00122175
GCCGC	620	2	622	0.00321543			AUGAA	821	1	822	0.00121655
GCCGG	752	2	754	0.00265252			UCGAG	821	1	822	0.00121655
GCCGU	1085		1085	0			GAAGA	823	1	824	0.00121359
GCCUA	719		719	0			GGCCC	823	1	824	0.00121359
GCCUC	956		956	0			GUCGG	823	1	824	0.00121359
GCCUG	920	1	921	0.00108578			AUGUC	1647	2	1649	0.00121286
GCCUU	897		897	0			AAUUA	824	1	825	0.00121212
GCGAA	724	2	726	0.00275482			CAGGA	825	1	826	0.00121065
GCGAC	1036	3	1039	0.00288739			UUGAG	825	1	826	0.00121065
GCGAG	731	1	732	0.00136612			UGGGU	1651	2	1653	0.00120992
GCGAU	1156	4	1160	0.00344828			AGGGU	1655	2	1657	0.001207
GCGCA	839		839	0			AUGCU	1657	2	1659	0.00120555
GCGCC	907	4	911	0.00439078			AUCCC	1659	2	1661	0.00120409
GCGCG	735	2	737	0.0027137			UGGUU	1660	2	1662	0.00120337
GCGCU	1201	1	1202	0.000831947			UACAG	831	1	832	0.00120192
GCGGA	951	1	952	0.00105042			CAGCA	832	1	833	0.00120048
GCGGC	1439	1	1440	0.000694444			GCAGA	832	1	833	0.00120048
GCGGG	1065	1	1066	0.000938086			CGCUA	836	1	837	0.00119474
GCGGU	1470	3	1473	0.00203666			UAGUC	1674	2	1676	0.00119332
GCGUA	1015	1	1016	0.000984252			GCAUA	847	1	848	0.00117925
GCGUC	1229		1229	0			CGACA	849	1	850	0.00117647
GCGUG	1160	2	1162	0.00172117			CUGCA	852	1	853	0.00117233
GCGUU	1273		1273	0			ACGGC	1707	2	1709	0.00117028
GCUAA	649		649	0			CCGAA	861	1	862	0.00116009
GCUAC	242	347	589	0.589134			GAGCG	862	1	863	0.00115875
GCUAG	691	3	694	0.00432277			CUCGG	865	1	866	0.00115473
GCUAU	946	2	948	0.0021097			GUAGA	865	1	866	0.00115473
GCUCA	867	1	868	0.00115207			GCUCA	867	1	868	0.00115207
GCUCC	1035	5	1040	0.00480769			UGCCA	867	1	868	0.00115207
GCUCG	921	1	922	0.0010846			AUUAG	872	1	873	0.00114548
GCUCU	1107	1	1108	0.000902527			CGGGA	872	1	873	0.00114548
GCUGA	803		803	0			UGGGC	1745	2	1747	0.00114482
GCUGC	1123	24	1147	0.0209241			UUCCC	1749	2	1751	0.0011422
GCUGG	831		831	0			CUGGA	877	1	878	0.00113895
GCUGU	1154	2	1156	0.0017301			CAGGG	878	1	879	0.00113766
GCUUA	824		824	0			CGUCA	878	1	879	0.00113766
GCUUC	1053	12	1065	0.0112676			UGCAU	886	1	887	0.0011274
GCUUG	1116		1116	0			UCCUA	888	1	889	0.00112486
GCUUU	1107	2	1109	0.00180343			UUGCC	1791	2	1793	0.00111545
GGAAA	585	2	587	0.00340716			AGGGA	896	1	897	0.00111483
GGAAC	1244	2	1246	0.00160514			UUGGU	1804	2	1806	0.00110742
GGAAG	685		685	0			GUGAG	904	1	905	0.00110497
GGAAU	1085	2	1087	0.00183993			UAACC	1815	2	1817	0.00110072
GGACA	905	2	907	0.00220507			GUAGG	910	1	911	0.00109769
GGACC	1246	1	1247	0.000801925			GACGG	911	1	912	0.00109649
GGACG	1002	1	1003	0.000997009			CAACA	920	1	921	0.00108578
GGACU	1107	3	1110	0.0027027			GCCUG	920	1	921	0.00108578
GGAGA	718		718	0			CGCUG	921	1	922	0.0010846
GGAGC	1157	3	1160	0.00258621			GCUCG	921	1	922	0.0010846
GGAGG	738		738	0			AACUA	928	1	929	0.00107643
GGAGU	1176	1	1177	0.000849618			GAUUA	928	1	929	0.00107643
GGAUA	884		884	0			CCCGA	933	1	934	0.00107066
GGAUC	1213	1	1214	0.000823723			AUCGA	938	1	939	0.00106496
GGAUG	1126	1	1127	0.000887311			UGAUA	941	1	942	0.00106157
GGAUU	1065		1065	0			AAGCA	949	1	950	0.00105263
GGCAA	324		324	0			GCGGA	951	1	952	0.00105042
GGCAC	577	4	581	0.00688468			GCACA	954	1	955	0.00104712
GGCAG	365	1	366	0.00273224			CGAUA	959	1	960	0.00104167
GGCAU	472		472	0			GGGCA	959	1	960	0.00104167
GGCCA	523	1	524	0.0019084			UCGGA	961	1	962	0.0010395
GGCCC	823	1	824	0.00121359			UCGCA	962	1	963	0.00103842
GGCCG	526		526	0			UCUCA	972	1	973	0.00102775
GGCCU	595		595	0			UUCGA	972	1	973	0.00102775
GGCGA	285		285	0			CCCCG	975	1	976	0.00102459
GGCGC	437	1	438	0.00228311			CGCUC	976	1	977	0.00102354
GGCGG	283		283	0			UUCGG	976	1	977	0.00102354
GGCGU	368	1	369	0.00271003			AGGGG	979	1	980	0.00102041
GGCUA	349		349	0			UGUUA	982	1	983	0.00101729
GGCUC	612	1	613	0.00163132			CUUGA	990	1	991	0.00100908
GGCUG	474		474	0			GAUCA	990	1	991	0.00100908
GGCUU	507	1	508	0.0019685			AGCUG	992	1	993	0.00100705
GGGAA	757		757	0			CGCAC	992	1	993	0.00100705
GGGAC	1362	3	1365	0.0021978			CGGCA	993	1	994	0.00100604
GGGAG	794	1	795	0.00125786			CUACG	995	1	996	0.00100402
GGGAU	1163	1	1164	0.000859107			AUUUA	999	1	1000	0.001
GGGCA	959	1	960	0.00104167			AGUUA	1002	1	1003	0.000997009
GGGCC	1163		1163	0			GGACG	1002	1	1003	0.000997009
GGGCG	759	2	761	0.00262812			AAGGG	1003	1	1004	0.000996016
GGGCU	1161		1161	0			UUUUA	1003	1	1004	0.000996016
GGGGA	799		799	0			CGUCG	1009	1	1010	0.000990099
GGGGC	1284	2	1286	0.00155521			ACUCA	1010	1	1011	0.00098912
GGGGG	782	2	784	0.00255102			UGGCA	1011	1	1012	0.000988142
GGGGU	1185	2	1187	0.00168492			GUGCA	1014	1	1015	0.000985222
GGGUA	1020	1	1021	0.000979432			GCGUA	1015	1	1016	0.000984252
GGGUC	1354		1354	0			GACAU	1019	1	1020	0.000980392
GGGUG	1142	2	1144	0.00174825			GGGUA	1020	1	1021	0.000979432
GGGUU	1183	5	1188	0.00420875			ACCCA	1026	1	1027	0.00097371
GGUAA	654		654	0			CCGGA	1027	1	1028	0.000972763
GGUAC	1227	5	1232	0.00405844			CCGAC	1030	1	1031	0.000969932
GGUAG	758		758	0			UGACA	1033	1	1034	0.000967118
GGUAU	1083	7	1090	0.00642202			UGGCG	1038	1	1039	0.000962464
GGUCA	884		884	0			CACCG	1043	1	1044	0.000957854
GGUCC	1292	4	1296	0.00308642			CAUCU	1046	1	1047	0.00095511
GGUCG	938	2	940	0.00212766			AGAAU	1056	1	1057	0.000946074
GGUCU	1113	1	1114	0.000897666			CUCUG	1057	1	1058	0.00094518
GGUGA	791		791	0			CAAUG	1060	1	1061	0.000942507
GGUGC	1077	12	1089	0.0110193			AAGGC	2123	2	2125	0.000941176
GGUGG	790	1	791	0.00126422			CAUUG	1065	1	1066	0.000938086
GGUGU	1159	4	1163	0.00343938			GCGGG	1065	1	1066	0.000938086
GGUUA	849		849	0			CUCCU	1070	1	1071	0.000933707
GGUUC	1213	8	1221	0.00655201			AAGCG	1075	1	1076	0.000929368
GGUUG	1030	2	1032	0.00193798			GUACA	1076	1	1077	0.000928505
GGUUU	1122		1122	0			CCAUA	1078	1	1079	0.000926784
GUAAA	690	1	691	0.00144718			ACAGA	1079	1	1080	0.000925926
GUAAC	768	305	1073	0.28425			GACUU	1081	1	1082	0.000924214
GUAAG	754	5	759	0.00658762			CAGCC	1082	1	1083	0.000923361
GUAAU	1355	4	1359	0.00294334			GAACA	1090	1	1091	0.00091659
GUACA	1076	1	1077	0.000928505			UCGUA	1090	1	1091	0.00091659
GUACC	1541	3	1544	0.00194301			UGCUC	1094	1	1095	0.000913242
GUACG	1327	2	1329	0.00150489			AAACA	1096	1	1097	0.000911577
GUACU	1421	4	1425	0.00280702			AUUGA	1098	1	1099	0.000909918
GUAGA	865	1	866	0.00115473			CCUAU	1098	1	1099	0.000909918
GUAGC	1157	98	1255	0.0780876			AUGGA	1101	1	1102	0.000907441
GUAGG	910	1	911	0.00109769			UUUCA	1102	1	1103	0.000906618
GUAGU	1432	1	1433	0.000697837			GCUCU	1107	1	1108	0.000902527
GUAUA	993	2	995	0.00201005			UUGUA	1107	1	1108	0.000902527
GUAUC	1438	52	1490	0.0348993			GGUCU	1113	1	1114	0.000897666
GUAUG	1307	3	1310	0.00229008			AGGCG	1123	1	1124	0.00088968
GUAUU	1409	1	1410	0.00070922			GGAUG	1126	1	1127	0.000887311
GUCAA	651		651	0			AGCAC	1128	1	1129	0.00088574
GUCAC	119	442	561	0.787879			GCACU	1128	1	1129	0.00088574
GUCAG	668	2	670	0.00298507			AAAUG	1131	1	1132	0.000883392
GUCAU	945	7	952	0.00735294			CGGGC	1132	1	1133	0.000882613
GUCCA	954	4	958	0.00417537			AUGCA	1133	1	1134	0.000881834
GUCCC	1204	53	1257	0.0421639			CCGUA	1139	1	1140	0.000877193
GUCCG	957		957	0			AACCA	1143	1	1144	0.000874126
GUCCU	1151	1	1152	0.000868056			AGCUC	1144	1	1145	0.000873362
GUCGA	810		810	0			GCACC	1149	1	1150	0.000869565
GUCGC	599	196	795	0.246541			GUCCU	1151	1	1152	0.000868056
GUCGG	823	1	824	0.00121359			GAUCU	1155	1	1156	0.000865052
GUCGU	1154	2	1156	0.0017301			CUCAC	1159	1	1160	0.000862069
GUCUA	697	1	698	0.00143266			GGGAU	1163	1	1164	0.000859107
GUCUC	819	85	904	0.0940265			CGGUA	1166	1	1167	0.000856898
GUCUG	890		890	0			GGAGU	1176	1	1177	0.000849618
GUCUU	911	4	915	0.00437158			CCCAC	1184	1	1185	0.000843882
GUGAA	786	1	787	0.00127065			CUCGU	1186	1	1187	0.00084246
GUGAC	1121	146	1267	0.115233			UCUCG	1187	1	1188	0.000841751
GUGAG	904	1	905	0.00110497			AUAAU	1193	1	1194	0.000837521
GUGAU	1437	2	1439	0.00138985			UGAAU	1193	1	1194	0.000837521
GUGCA	1014	1	1015	0.000985222			CUACC	1195	1	1196	0.00083612
GUGCC	1303	2	1305	0.00153257			AAUCU	1197	1	1198	0.000834725
GUGCG	989	2	991	0.00201816			CAUUU	1198	1	1199	0.000834028
GUGCU	1319	3	1322	0.00226929			GCGCU	1201	1	1202	0.000831947
GUGGA	1029	3	1032	0.00290698			CGACU	1202	1	1203	0.000831255
GUGGC	1617	35	1652	0.0211864			AGAUU	1207	1	1208	0.000827815
GUGGG	1038		1038	0			GAAUG	1207	1	1208	0.000827815
GUGGU	1564	6	1570	0.00382166			GACCU	1207	1	1208	0.000827815
GUGUA	1094	2	1096	0.00182482			GGAUC	1213	1	1214	0.000823723
GUGUC	1449	18	1467	0.0122699			AUCUC	1214	1	1215	0.000823045
GUGUG	1260	1	1261	0.000793021			CAACU	1214	1	1215	0.000823045
GUGUU	1616	2	1618	0.00123609			CACCC	1218	1	1219	0.000820345
GUUAA	802	13	815	0.0159509			CUUUU	1218	1	1219	0.000820345
GUUAC	53	614	667	0.92054	WT		UCCAU	1218	1	1219	0.000820345
GUUAG	830	11	841	0.0130797			UCGCC	1219	1	1220	0.000819672
GUUAU	350	397	747	0.531459			UGCCU	1219	1	1220	0.000819672
GUUCA	1084	3	1087	0.00275989			AUCGC	1223	1	1224	0.000816993
GUUCC	153	595	748	0.795455			UCAAU	1227	1	1228	0.000814332
GUUCG	1291	6	1297	0.00462606			CCGUC	1230	1	1231	0.000812348
GUUCU	1260	7	1267	0.00552486			CUGUC	1236	1	1237	0.000808407
GUUGA	1165	3	1168	0.00256849			CACGC	1237	1	1238	0.000807754
GUUGC	106	654	760	0.860526			CGAAC	1238	1	1239	0.000807103
GUUGG	1090	3	1093	0.00274474			AACUG	1242	1	1243	0.000804505
GUUGU	1497	42	1539	0.0272904			CCAAU	1243	1	1244	0.000803859
GUUUA	1090	3	1093	0.00274474			GGACC	1246	1	1247	0.000801925
GUUUC	101	591	692	0.854046			CGUUG	1259	1	1260	0.000793651
GUUUG	1368	3	1371	0.00218818			GUGUG	1260	1	1261	0.000793021
GUUUU	1516	11	1527	0.00720367			CGUCU	1261	1	1262	0.000792393
UAAAA	486		486	0			GAGCC	1268	1	1269	0.000788022
UAAAC	1437	3	1440	0.00208333			AUCUU	1271	1	1272	0.000786164
UAAAG	601	2	603	0.00331675			ACCUC	1272	1	1273	0.000785546
UAAAU	1072		1072	0			GAAUU	1273	1	1274	0.000784929
UAACA	1112		1112	0			AGUUG	1291	1	1292	0.000773994
UAACC	1815	2	1817	0.00110072			AGAGU	1298	1	1299	0.000769823
UAACG	1472	3	1475	0.0020339			ACGUA	1309	1	1310	0.000763359
UAACU	1572	5	1577	0.00317058			CAACC	1317	1	1318	0.000758725
UAAGA	758		758	0			AAGUG	1325	1	1326	0.000754148
UAAGC	1635	2	1637	0.00122175			CAAGC	1326	1	1327	0.00075358
UAAGG	839	3	842	0.00356295			UAGAU	1331	1	1332	0.000750751
UAAGU	1553	2	1555	0.00128617			ACGCC	1335	1	1336	0.000748503
UAAUA	961		961	0			AGAAC	1340	1	1341	0.000745712
UAAUC	1458	2	1460	0.00136986			UGUUG	1344	1	1345	0.000743494
UAAUG	1139	3	1142	0.00262697			AAAAC	1346	1	1347	0.00074239
UAAUU	1356		1356	0			CCAGC	1347	1	1348	0.00074184
UACAA	760	1	761	0.00131406			ACAAU	1355	1	1356	0.000737463
UACAC	1497	5	1502	0.00332889			CGGAU	1369	1	1370	0.000729927
UACAG	831	1	832	0.00120192			UAUUG	1370	1	1371	0.000729395
UACAU	1324	4	1328	0.00301205			CGGUG	1373	1	1374	0.000727802
UACCA	1242	3	1245	0.00240964			ACAAC	1384	1	1385	0.000722022
UACCC	1977		1977	0			UUUCG	1387	1	1388	0.000720461
UACCG	1434	2	1436	0.00139276			UCCAC	1389	1	1390	0.000719424
UACCU	1712	5	1717	0.00291206			UUAUU	1401	1	1402	0.000713267
UACGA	1075		1075	0			UAUCU	1402	1	1403	0.000712758
UACGC	1336		1336	0			UCGUC	1402	1	1403	0.000712758
UACGG	1028	2	1030	0.00194175			UGGCU	1403	1	1404	0.000712251
UACGU	1801	3	1804	0.00166297			CUGUU	1406	1	1407	0.000710732
UACUA	921	4	925	0.00432432			CGUUC	1408	1	1409	0.000709723
UACUC	1476	3	1479	0.0020284			GUAUU	1409	1	1410	0.00070922
UACUG	1351		1351	0			UCCCU	1409	1	1410	0.00070922
UACUU	1457	3	1460	0.00205479			CAGGC	1424	1	1425	0.000701754
UAGAA	655	2	657	0.00304414			GUAGU	1432	1	1433	0.000697837
UAGAC	1501	5	1506	0.00332005			GCGGC	1439	1	1440	0.000694444
UAGAG	802	4	806	0.00496278			ACCCU	1440	1	1441	0.000693963
UAGAU	1331	1	1332	0.000750751			UUCCU	1448	1	1449	0.000690131
UAGCA	926	2	928	0.00215517			CUGGU	1455	1	1456	0.000686813
UAGCC	1580	3	1583	0.00189514			ACAUG	1465	1	1466	0.000682128
UAGCG	1118	3	1121	0.00267618			UGGCC	1472	1	1473	0.000678887
UAGCU	1388		1388	0			UGGAC	1477	1	1478	0.00067659
UAGGA	865	2	867	0.00230681			ACGAU	1484	1	1485	0.000673401
UAGGC	1833	3	1836	0.00163399			CGGUU	1486	1	1487	0.000672495
UAGGG	1007		1007	0			UUAAC	1488	1	1489	0.000671592
UAGGU	1700	4	1704	0.00234742			ACGUG	1525	1	1526	0.000655308
UAGUA	1044	3	1047	0.00286533			AUUUG	1530	1	1531	0.000653168
UAGUC	1674	2	1676	0.00119332			UGUUC	1537	1	1538	0.000650195
UAGUG	1335	2	1337	0.00149589			UCGUU	1539	1	1540	0.000649351
UAGUU	1515	2	1517	0.00131839			UGUCC	1580	1	1581	0.000632511
UAUAA	658	1	659	0.00151745			CGUUU	1595	1	1596	0.000626566
UAUAC	1333	7	1340	0.00522388			ACACC	1639	1	1640	0.000609756
UAUAG	708	1	709	0.00141044			AAAGC	1652	1	1653	0.000604961
UAUAU	1159	2	1161	0.00172265			AAGUC	1675	1	1676	0.000596659
UAUCA	1005	3	1008	0.00297619			AAGGU	1686	1	1687	0.000592768
UAUCC	1577	2	1579	0.00126662			AGUGC	1699	1	1700	0.000588235
UAUCG	1317		1317	0			GAGGC	1712	1	1713	0.000583771
UAUCU	1402	1	1403	0.000712758			ACGUU	1718	1	1719	0.000581734
UAUGA	1076	4	1080	0.0037037			AGACC	1731	1	1732	0.000577367
UAUGC	1751	3	1754	0.00171038			AUGGC	1839	1	1840	0.000543478
UAUGG	1132	2	1134	0.00176367			AAAAA	474		474	0
UAUGU	1760	4	1764	0.00226757			AAAAG	643		643	0
UAUUA	917		917	0			AAAGG	821		821	0
UAUUC	1453	2	1455	0.00137457			AAAGU	1326		1326	0
UAUUG	1370	1	1371	0.000729395			AAAUU	1263		1263	0
UAUUU	1556	3	1559	0.00192431			AAGGA	871		871	0
UCAAA	716	1	717	0.0013947			AAGUA	1023		1023	0
UCAAC	1358	4	1362	0.00293686			AAGUU	1569		1569	0
UCAAG	780	1	781	0.00128041			AAUGA	1003		1003	0
UCAAU	1227	1	1228	0.000814332			ACAGG	1052		1052	0
UCACA	1249	2	1251	0.00159872			ACCAA	788		788	0
UCACC	1562	3	1565	0.00191693			ACCGU	1327		1327	0
UCACG	1397	2	1399	0.00142959			ACCUA	909		909	0
UCACU	1511	3	1514	0.00198151			ACCUU	1304		1304	0
UCAGA	948	4	952	0.00420168			ACGAA	830		830	0
UCAGC	1396	2	1398	0.00143062			ACGAG	910		910	0
UCAGG	834		834	0			ACGGG	1135		1135	0
UCAGU	1361	4	1365	0.0029304			ACUAA	720		720	0
UCAUA	1015	2	1017	0.00196657			ACUAG	743		743	0
UCAUC	1326	5	1331	0.00375657			AGCCA	880		880	0
UCAUG	1251	3	1254	0.00239234			AGCGA	820		820	0
UCAUU	1240	3	1243	0.00241352			AGCGG	953		953	0
UCCAA	777	1	778	0.00128535			AGCGU	1386		1386	0
UCCAC	1389	1	1390	0.000719424			AGGAA	677		677	0
UCCAG	733		733	0			AGGCC	1589		1589	0
UCCAU	1218	1	1219	0.000820345			AGGGC	1888		1888	0
UCCCA	1057	2	1059	0.00188857			AGGUC	1599		1599	0
UCCCC	1560		1560	0			AGGUU	1536		1536	0
UCCCG	1287		1287	0			AGUAG	734		734	0
UCCCU	1409	1	1410	0.00070922			AGUCA	1049		1049	0
UCCGA	968	2	970	0.00206186			AUAAG	667		667	0
UCCGC	895	3	898	0.00334076			AUACA	1113		1113	0
UCCGG	994	2	996	0.00200803			AUAUG	1240		1240	0
UCCGU	1457	5	1462	0.00341997			AUCGG	932		932	0
UCCUA	888	1	889	0.00112486			AUGAG	914		914	0
UCCUC	1288	3	1291	0.00232378			AUGAU	1548		1548	0
UCCUG	1174		1174	0			AUGUU	1764		1764	0
UCCUU	1312	2	1314	0.00152207			AUUCA	1098		1098	0
UCGAA	739	1	740	0.00135135			AUUGU	1834		1834	0
UCGAC	1349	3	1352	0.00221893			CAAAC	1173		1173	0
UCGAG	821	1	822	0.00121655			CAAGA	763		763	0
UCGAU	1302	2	1304	0.00153374			CACAC	1226		1226	0
UCGCA	962	1	963	0.00103842			CACGA	908		908	0
UCGCC	1219	1	1220	0.000819672			CACUG	1166		1166	0
UCGCG	1136		1136	0			CACUU	1153		1153	0
UCGCU	1214	2	1216	0.00164474			CAGAG	638		638	0
UCGGA	961	1	962	0.0010395			CAGAU	1163		1163	0
UCGGC	1632	5	1637	0.00305437			CAUAG	616		616	0
UCGGG	1091		1091	0			CAUCC	1044		1044	0
UCGGU	1658	4	1662	0.00240674			CAUGC	1305		1305	0
UCGUA	1090	1	1091	0.00091659			CAUGG	847		847	0
UCGUC	1402	1	1403	0.000712758			CAUUA	728		728	0
UCGUG	1344	5	1349	0.00370645			CAUUC	1030		1030	0
UCGUU	1539	1	1540	0.000649351			CCAGA	1014		1014	0
UCUAA	627		627	0			CCAGG	998		998	0
UCUAC	1165	47	1212	0.0387789			CCAGU	1416		1416	0
UCUAG	685		685	0			CCCAU	1076		1076	0
UCUAU	1113	2	1115	0.00179372			CCCCA	810		810	0
UCUCA	972	1	973	0.00102775			CCCGG	886		886	0
UCUCC	1399		1399	0			CCCGU	1296		1296	0
UCUCG	1187	1	1188	0.000841751			CCGAG	872		872	0
UCUCU	1273	3	1276	0.0023511			CCGGG	986		986	0
UCUGA	913	3	916	0.00327511			CCUAA	667		667	0
UCUGC	1513	3	1516	0.00197889			CCUAG	781		781	0
UCUGG	1006	2	1008	0.00198413			CCUGC	1221		1221	0
UCUGU	1436	3	1439	0.00208478			CCUGG	1062		1062	0
UCUUA	885	2	887	0.00225479			CCUUA	914		914	0
UCUUC	1174	3	1177	0.00254885			CCUUC	1223		1223	0
UCUUG	1193	2	1195	0.00167364			CGAAA	551		551	0
UCUUU	1341	3	1344	0.00223214			CGAAG	604		604	0
UGAAA	562	2	564	0.0035461			CGAAU	1176		1176	0
UGAAC	1386	5	1391	0.00359454			CGACG	970		970	0
UGAAG	672	1	673	0.00148588			CGCAU	990		990	0
UGAAU	1193	1	1194	0.000837521			CGCCG	668		668	0
UGACA	1033	1	1034	0.000967118			CGGCG	877		877	0
UGACC	1612	3	1615	0.00185759			CGGCU	1241		1241	0
UGACG	1127	2	1129	0.00177148			CGGUC	1704		1704	0
UGACU	1487	2	1489	0.00134318			CGUGA	974		974	0
UGAGA	769	2	771	0.00259403			CGUGG	943		943	0
UGAGC	1427	2	1429	0.00139958			CUAAG	567		567	0
UGAGG	806	2	808	0.00247525			CUACA	845		845	0
UGAGU	1493		1493	0			CUACU	1207		1207	0
UGAUA	941	1	942	0.00106157			CUAGC	1296		1296	0
UGAUC	1421	4	1425	0.00280702			CUAGU	1332		1332	0
UGAUG	1212	5	1217	0.00410846			CUCAU	1015		1015	0
UGAUU	1291	2	1293	0.00154679			CUCCA	822		822	0
UGCAA	546	3	549	0.00546448			CUCCG	933		933	0
UGCAC	1184	4	1188	0.003367			CUCGA	853		853	0
UGCAG	638		638	0			CUGAA	673		673	0
UGCAU	886	1	887	0.0011274			CUGAG	692		692	0
UGCCA	867	1	868	0.00115207			CUGUA	974		974	0
UGCCC	1386	3	1389	0.00215983			CUGUG	1200		1200	0
UGCCG	1037	2	1039	0.00192493			CUUAA	618		618	0
UGCCU	1219	1	1220	0.000819672			CUUGG	914		914	0
UGCGA	737	1	738	0.00135501			GAAAG	692		692	0
UGCGC	1261	5	1266	0.00394945			GAAAU	1117		1117	0
UGCGG	875		875	0			GACCA	925		925	0
UGCGU	1211		1211	0			GACGA	931		931	0
UGCUA	659		659	0			GACGU	1425		1425	0
UGCUC	1094	1	1095	0.000913242			GACUA	727		727	0
UGCUG	815	1	816	0.00122549			GACUG	969		969	0
UGCUU	993		993	0			GAGAU	1220		1220	0
UGGAA	765		765	0			GAGCA	886		886	0
UGGAC	1477	1	1478	0.00067659			GAGGG	904		904	0
UGGAG	774	1	775	0.00129032			GAGUU	1427		1427	0
UGGAU	1521	2	1523	0.0013132			GAUCC	1391		1391	0
UGGCA	1011	1	1012	0.000988142			GAUCG	1147		1147	0
UGGCC	1472	1	1473	0.000678887			GCAAA	713		713	0
UGGCG	1038	1	1039	0.000962464			GCACG	1126		1126	0
UGGCU	1403	1	1404	0.000712251			GCAGC	1090		1090	0
UGGGA	960	2	962	0.002079			GCAUC	988		988	0
UGGGC	1745	2	1747	0.00114482			GCCAU	902		902	0
UGGGG	939		939	0			GCCGU	1085		1085	0
UGGGU	1651	2	1653	0.00120992			GCCUA	719		719	0
UGGUA	1198	2	1200	0.00166667			GCCUC	956		956	0
UGGUC	1613	2	1615	0.00123839			GCCUU	897		897	0
UGGUG	1416	2	1418	0.00141044			GCGCA	839		839	0
UGGUU	1660	2	1662	0.00120337			GCGUC	1229		1229	0
UGUAA	640	1	641	0.00156006			GCGUU	1273		1273	0
UGUAC	1399	10	1409	0.00709723			GCUAA	649		649	0
UGUAG	699		699	0			GCUGA	803		803	0
UGUAU	1271	5	1276	0.0039185			GCUGG	831		831	0
UGUCA	1017		1017	0			GCUUA	824		824	0
UGUCC	1580	1	1581	0.000632511			GCUUG	1116		1116	0
UGUCG	1168	2	1170	0.0017094			GGAAG	685		685	0
UGUCU	1475		1475	0			GGAGA	718		718	0
UGUGA	1036		1036	0			GGAGG	738		738	0
UGUGC	1623	3	1626	0.00184502			GGAUA	884		884	0
UGUGG	1091		1091	0			GGAUU	1065		1065	0
UGUGU	1626	2	1628	0.0012285			GGCAA	324		324	0
UGUUA	982	1	983	0.00101729			GGCAU	472		472	0
UGUUC	1537	1	1538	0.000650195			GGCCG	526		526	0
UGUUG	1344	1	1345	0.000743494			GGCCU	595		595	0
UGUUU	1585	3	1588	0.00188917			GGCGA	285		285	0
UUAAA	575	1	576	0.00173611			GGCGG	283		283	0
UUAAC	1488	1	1489	0.000671592			GGCUA	349		349	0
UUAAG	678		678	0			GGCUG	474		474	0
UUAAU	1198	4	1202	0.00332779			GGGAA	757		757	0
UUACA	1076	6	1082	0.00554529			GGGCC	1163		1163	0
UUACC	1766	5	1771	0.00282326			GGGCU	1161		1161	0
UUACG	1455	7	1462	0.00478796			GGGGA	799		799	0
UUACU	1610	6	1616	0.00371287			GGGUC	1354		1354	0
UUAGA	812		812	0			GGUAA	654		654	0
UUAGC	1540	2	1542	0.00129702			GGUAG	758		758	0
UUAGG	874		874	0			GGUCA	884		884	0
UUAGU	1470	2	1472	0.0013587			GGUGA	791		791	0
UUAUA	919	2	921	0.00217155			GGUUA	849		849	0
UUAUC	1569	2	1571	0.00127307			GGUUU	1122		1122	0
UUAUG	1260		1260	0			GUCAA	651		651	0
UUAUU	1401	1	1402	0.000713267			GUCCG	957		957	0
UUCAA	729	1	730	0.00136986			GUCGA	810		810	0
UUCAC	1367	5	1372	0.00364431			GUCUG	890		890	0
UUCAG	697		697	0			GUGGG	1038		1038	0
UUCAU	1158	4	1162	0.00344234			UAAAA	486		486	0
UUCCA	1073		1073	0			UAAAU	1072		1072	0
UUCCC	1749	2	1751	0.0011422			UAACA	1112		1112	0
UUCCG	1317	4	1321	0.00302801			UAAGA	758		758	0
UUCCU	1448	1	1449	0.000690131			UAAUA	961		961	0
UUCGA	972	1	973	0.00102775			UAAUU	1356		1356	0
UUCGC	1225	6	1231	0.00487409			UACCC	1977		1977	0
UUCGG	976	1	977	0.00102354			UACGA	1075		1075	0
UUCGU	1505	5	1510	0.00331126			UACGC	1336		1336	0
UUCUA	715		715	0			UACUG	1351		1351	0
UUCUC	1260	3	1263	0.0023753			UAGCU	1388		1388	0
UUCUG	943		943	0			UAGGG	1007		1007	0
UUCUU	1251	4	1255	0.00318725			UAUCG	1317		1317	0
UUGAA	783	2	785	0.00254777			UAUUA	917		917	0
UUGAC	1647	6	1653	0.00362976			UCAGG	834		834	0
UUGAG	825	1	826	0.00121065			UCCAG	733		733	0
UUGAU	1560	3	1563	0.00191939			UCCCC	1560		1560	0
UUGCA	1059	2	1061	0.00188501			UCCCG	1287		1287	0
UUGCC	1791	2	1793	0.00111545			UCCUG	1174		1174	0
UUGCG	1479	2	1481	0.00135044			UCGCG	1136		1136	0
UUGCU	1579	4	1583	0.00252685			UCGGG	1091		1091	0
UUGGA	1041	2	1043	0.00191755			UCUAA	627		627	0
UUGGC	1857	4	1861	0.00214938			UCUAG	685		685	0
UUGGG	1046	2	1048	0.0019084			UCUCC	1399		1399	0
UUGGU	1804	2	1806	0.00110742			UGAGU	1493		1493	0
UUGUA	1107	1	1108	0.000902527			UGCAG	638		638	0
UUGUC	1703	3	1706	0.0017585			UGCGG	875		875	0
UUGUG	1537	5	1542	0.00324254			UGCGU	1211		1211	0
UUGUU	1761	3	1764	0.00170068			UGCUA	659		659	0
UUUAA	747	1	748	0.0013369			UGCUU	993		993	0
UUUAC	374	561	935	0.6			UGGAA	765		765	0
UUUAG	805	1	806	0.00124069			UGGGG	939		939	0
UUUAU	1159	5	1164	0.00429553			UGUAG	699		699	0
UUUCA	1102	1	1103	0.000906618			UGUCA	1017		1017	0
UUUCC	1358	2	1360	0.00147059			UGUCU	1475		1475	0
UUUCG	1387	1	1388	0.000720461			UGUGA	1036		1036	0
UUUCU	1410	3	1413	0.00212314			UGUGG	1091		1091	0
UUUGA	1172	3	1175	0.00255319			UUAAG	678		678	0
UUUGC	1909	5	1914	0.00261233			UUAGA	812		812	0
UUUGG	1215	4	1219	0.00328138			UUAGG	874		874	0
UUUGU	1821	3	1824	0.00164474			UUAUG	1260		1260	0
UUUUA	1003	1	1004	0.000996016			UUCAG	697		697	0
UUUUC	1579	6	1585	0.00378549			UUCCA	1073		1073	0
UUUUG	1452	2	1454	0.00137552			UUCUA	715		715	0
UUUUU	1480	2	1482	0.00134953			UUCUG	943		943	0

## Sheet: Lib-J12
Lib-J1/2
	-Guanine					+Guanine
RNA seq	Uncleaved	Cleaved	Total	Fraction cleaved		Uncleaved	Cleaved	Total	Fraction cleaved
AAAA	5331	3008	8339	0.360715		5398	4273	9671	0.441836
AAAC	5756	2465	8221	0.299842		5655	3459	9114	0.379526
AAAG	5393	2305	7698	0.299428		5206	3232	8438	0.383029
AAAU	5154	2319	7473	0.310317		4330	3736	8066	0.463179
AACA	6407	997	7404	0.134657		6193	1543	7736	0.199457
AACC	5742	653	6395	0.102111		6022	1059	7081	0.149555
AACG	6340	598	6938	0.086192		5842	1051	6893	0.152474
AACU	5593	782	6375	0.122667		5047	1684	6731	0.250186
AAGA	6854	1180	8034	0.146876		6636	1886	8522	0.22131
AAGC	5871	895	6766	0.132279		5505	1365	6870	0.19869
AAGG	6177	946	7123	0.132809		5945	1472	7417	0.198463
AAGU	6085	943	7028	0.134178		1560	6232	7792	0.799795
AAUA	6145	1121	7266	0.15428		5911	1694	7605	0.222748
AAUC	5492	812	6304	0.128807		5160	1279	6439	0.198633
AAUG	6661	786	7447	0.105546		6199	1258	7457	0.168701
AAUU	5478	782	6260	0.12492		4662	2081	6743	0.308616
ACAA	7244	284	7528	0.0377258		6792	523	7315	0.0714969
ACAC	6030	144	6174	0.0233236		5427	368	5795	0.063503
ACAG	6463	182	6645	0.027389		5950	372	6322	0.0588421
ACAU	6158	182	6340	0.0287066		5948	365	6313	0.0578172
ACCA	6196	182	6378	0.0285356		5958	490	6448	0.0759926
ACCC	5267	145	5412	0.0267923		5309	311	5620	0.0553381
ACCG	6012	160	6172	0.0259235		5577	340	5917	0.0574616
ACCU	5469	181	5650	0.0320354		5064	364	5428	0.0670597
ACGA	5934	176	6110	0.0288052		5935	376	6311	0.0595785
ACGC	3573	52	3625	0.0143448		3405	160	3565	0.0448808
ACGG	5636	165	5801	0.0284434		5525	290	5815	0.049871
ACGU	5495	163	5658	0.0288088		5103	459	5562	0.0825243
ACUA	6139	186	6325	0.0294071		5794	410	6204	0.0660864
ACUC	4953	127	5080	0.025		4791	261	5052	0.0516627
ACUG	6056	141	6197	0.0227529		5649	267	5916	0.0451318
ACUU	5410	150	5560	0.0269784		5031	361	5392	0.066951
AGAA	6994	1122	8116	0.138245		6611	1951	8562	0.227867
AGAC	6130	680	6810	0.0998532		6102	1172	7274	0.161122
AGAG	6120	789	6909	0.114199		5681	1367	7048	0.193956
AGAU	6032	616	6648	0.0926594		5576	1260	6836	0.184318
AGCA	5703	327	6030	0.0542289		5490	529	6019	0.0878884
AGCC	3896	161	4057	0.0396845		3568	262	3830	0.0684073
AGCG	4389	231	4620	0.05		4160	338	4498	0.0751445
AGCU	5129	254	5383	0.0471856		5031	586	5617	0.104326
AGGA	6643	742	7385	0.100474		6671	1150	7821	0.14704
AGGC	5537	339	5876	0.0576923		5734	681	6415	0.106157
AGGG	6071	463	6534	0.0708601		5928	865	6793	0.127337
AGGU	5723	355	6078	0.0584074		3675	3398	7073	0.480418
AGUA	6213	460	6673	0.0689345		6172	787	6959	0.113091
AGUC	5246	248	5494	0.0451402		5366	517	5883	0.0878803
AGUG	6375	304	6679	0.0455158		6257	540	6797	0.0794468
AGUU	5780	357	6137	0.0581717		5377	715	6092	0.117367
AUAA	6884	634	7518	0.0843309		6573	953	7526	0.126628
AUAC	6649	328	6977	0.0470116		6346	654	7000	0.0934286
AUAG	6380	340	6720	0.0505952		5887	511	6398	0.0798687
AUAU	5970	301	6271	0.0479987		5567	619	6186	0.100065
AUCA	4388	330	4718	0.0699449		4172	592	4764	0.124265
AUCC	4191	254	4445	0.0571429		4083	441	4524	0.0974801
AUCG	4670	206	4876	0.0422477		4365	332	4697	0.0706834
AUCU	4221	248	4469	0.0554934		4084	520	4604	0.112945
AUGA	7360	228	7588	0.0300474		7231	600	7831	0.0766186
AUGC	6412	162	6574	0.0246425		6172	376	6548	0.0574221
AUGG	6576	239	6815	0.0350697		6334	526	6860	0.0766764
AUGU	6156	206	6362	0.0323798		5441	1326	6767	0.195951
AUUA	5955	339	6294	0.0538608		5784	609	6393	0.0952604
AUUC	5044	227	5271	0.0430658		5028	481	5509	0.0873117
AUUG	6028	257	6285	0.040891		5858	443	6301	0.0703063
AUUU	5382	269	5651	0.0476022		5226	596	5822	0.10237
CAAA	5041	2282	7323	0.311621		5023	3207	8230	0.389672
CAAC	4492	1628	6120	0.266013		4520	2299	6819	0.337146
CAAG	5054	1396	6450	0.216434		4799	1913	6712	0.285012
CAAU	4217	1626	5843	0.278282		4044	2492	6536	0.381273
CACA	5422	713	6135	0.116218		5136	1064	6200	0.171613
CACC	4496	333	4829	0.0689584		4572	598	5170	0.115667
CACG	4683	259	4942	0.0524079		4232	397	4629	0.0857637
CACU	4740	434	5174	0.0838809		4242	925	5167	0.179021
CAGA	5550	997	6547	0.152283		5422	1546	6968	0.221871
CAGC	4517	543	5060	0.107312		4395	994	5389	0.18445
CAGG	5340	660	6000	0.11		5134	1140	6274	0.181702
CAGU	4849	719	5568	0.129131		1934	4538	6472	0.701174
CAUA	4602	551	5153	0.106928		4794	875	5669	0.154348
CAUC	4200	381	4581	0.0831696		3990	710	4700	0.151064
CAUG	5167	438	5605	0.0781445		4881	748	5629	0.132883
CAUU	4649	527	5176	0.101816		4276	1033	5309	0.194575
CCAA	5883	677	6560	0.103201		5305	1238	6543	0.18921
CCAC	4987	307	5294	0.0579902		4725	659	5384	0.1224
CCAG	5195	391	5586	0.0699964		4587	707	5294	0.133547
CCAU	4843	413	5256	0.0785769		4423	924	5347	0.172807
CCCA	5040	241	5281	0.0456353		4862	507	5369	0.094431
CCCC	4044	103	4147	0.0248372		4047	257	4304	0.0597119
CCCG	4824	191	5015	0.0380857		4591	339	4930	0.0687627
CCCU	4460	188	4648	0.0404475		4183	411	4594	0.0894645
CCGA	5408	396	5804	0.0682288		5392	774	6166	0.125527
CCGC	3928	189	4117	0.0459072		4147	409	4556	0.0897717
CCGG	2960	172	3132	0.054917		3109	328	3437	0.0954321
CCGU	4974	369	5343	0.0690623		3940	1571	5511	0.285066
CCUA	5278	415	5693	0.0728965		5001	703	5704	0.123247
CCUC	4156	333	4489	0.0741813		3820	612	4432	0.138087
CCUG	5332	303	5635	0.0537711		5000	565	5565	0.101527
CCUU	4647	352	4999	0.0704141		4246	867	5113	0.169568
CGAA	6132	1239	7371	0.168091		6068	1950	8018	0.243203
CGAC	5206	418	5624	0.0743243		5014	751	5765	0.130269
CGAG	5559	775	6334	0.122356		5341	1049	6390	0.164163
CGAU	5578	723	6301	0.114744		4831	1445	6276	0.230242
CGCA	4864	568	5432	0.104566		4767	860	5627	0.152835
CGCC	3053	122	3175	0.0384252		2829	234	3063	0.0763957
CGCG	2958	201	3159	0.0636277		2595	301	2896	0.103936
CGCU	4565	285	4850	0.0587629		4356	659	5015	0.131406
CGGA	6127	410	6537	0.0627199		6246	608	6854	0.0887073
CGGC	4809	294	5103	0.0576132		4791	570	5361	0.106323
CGGG	5637	295	5932	0.0497303		5721	608	6329	0.0960657
CGGU	5292	284	5576	0.0509326		4240	1582	5822	0.271728
CGUA	5507	644	6151	0.104698		5431	939	6370	0.14741
CGUC	4348	350	4698	0.0744998		4330	527	4857	0.108503
CGUG	5462	314	5776	0.0543629		5356	586	5942	0.09862
CGUU	5175	413	5588	0.0739084		4664	913	5577	0.163708
CUAA	5325	1002	6327	0.158369		5058	1757	6815	0.257814
CUAC	5059	530	5589	0.0948291		4901	917	5818	0.157614
CUAG	5057	424	5481	0.0773581		4930	728	5658	0.128667
CUAU	4652	624	5276	0.118271		4189	1351	5540	0.243863
CUCA	4595	476	5071	0.0938671		4222	804	5026	0.159968
CUCC	3959	249	4208	0.059173		3644	501	4145	0.120869
CUCG	4378	331	4709	0.0702909		4104	451	4555	0.0990121
CUCU	4014	369	4383	0.0841889		3516	858	4374	0.196159
CUGA	5720	766	6486	0.118101		5343	1356	6699	0.202418
CUGC	4738	340	5078	0.0669555		4746	578	5324	0.108565
CUGG	4932	399	5331	0.0748452		4797	723	5520	0.130978
CUGU	4827	584	5411	0.107928		3486	2685	6171	0.4351
CUUA	4826	654	5480	0.119343		4801	1121	5922	0.189294
CUUC	4193	435	4628	0.0939931		3974	753	4727	0.159298
CUUG	5051	376	5427	0.0692832		4979	688	5667	0.121405
CUUU	4284	536	4820	0.111203		4110	1132	5242	0.215948
GAAA	5305	2685	7990	0.336045		5201	3697	8898	0.415487
GAAC	5159	1729	6888	0.251016		5176	2553	7729	0.330314
GAAG	5204	1847	7051	0.261949		4793	2579	7372	0.349837
GAAU	4776	1881	6657	0.28256		4432	2772	7204	0.384786
GACA	5573	668	6241	0.107034		5541	1131	6672	0.169514
GACC	5502	405	5907	0.0685627		4859	476	5335	0.0892221
GACG	5451	373	5824	0.0640453		5250	693	5943	0.116608
GACU	4977	506	5483	0.0922852		4514	1009	5523	0.182691
GAGA	5918	908	6826	0.133021		5684	1472	7156	0.205702
GAGC	4447	464	4911	0.0944818		3842	947	4789	0.197745
GAGG	5189	655	5844	0.112081		5100	1057	6157	0.171675
GAGU	4913	661	5574	0.118586		1517	4735	6252	0.757358
GAUA	4452	575	5027	0.114382		4220	892	5112	0.174491
GAUC	3961	395	4356	0.0906795		3640	608	4248	0.143126
GAUG	3310	269	3579	0.0751607		3066	438	3504	0.125
GAUU	3590	326	3916	0.0832482		3041	806	3847	0.209514
GCAA	5893	447	6340	0.0705047		5973	744	6717	0.110764
GCAC	5323	199	5522	0.0360377		5252	364	5616	0.0648148
GCAG	5492	248	5740	0.0432056		5106	416	5522	0.075335
GCAU	5241	238	5479	0.0434386		4870	417	5287	0.0788727
GCCA	5132	266	5398	0.0492775		5036	539	5575	0.0966816
GCCC	4053	479	4532	0.105693		4060	635	4695	0.13525
GCCG	4834	205	5039	0.0406827		4698	360	5058	0.0711744
GCCU	4426	385	4811	0.0800249		4302	883	5185	0.170299
GCGA	3415	93	3508	0.0265108		3304	165	3469	0.0475641
GCGC	3624	66	3690	0.0178862		3389	130	3519	0.0369423
GCGG	3565	69	3634	0.0189873		3566	175	3741	0.0467789
GCGU	3490	85	3575	0.0237762		3061	311	3372	0.0922301
GCUA	5584	200	5784	0.0345781		5483	432	5915	0.0730347
GCUC	4435	238	4673	0.0509309		4344	474	4818	0.0983811
GCUG	5460	158	5618	0.0281239		5364	318	5682	0.0559662
GCUU	5105	189	5294	0.0357008		4798	385	5183	0.0742813
GGAA	6514	1094	7608	0.143796		6593	1812	8405	0.215586
GGAC	6125	697	6822	0.102169		6132	1229	7361	0.166961
GGAG	5776	865	6641	0.130251		5766	1389	7155	0.19413
GGAU	5722	737	6459	0.114104		5417	1679	7096	0.236612
GGCA	5400	387	5787	0.066874		5918	565	6483	0.087151
GGCC	3810	21	3831	0.0054816		3588	55	3643	0.0150974
GGCG	4517	176	4693	0.0375027		4687	344	5031	0.0683761
GGCU	4985	127	5112	0.0248435		5039	455	5494	0.0828176
GGGA	6330	669	6999	0.0955851		6368	1098	7466	0.147067
GGGC	5249	393	5642	0.0696562		5139	844	5983	0.141066
GGGG	5724	530	6254	0.0847458		5706	897	6603	0.135847
GGGU	6331	619	6950	0.0890647		3620	4055	7675	0.528339
GGUA	5847	611	6458	0.0946113		5737	997	6734	0.148055
GGUC	5400	75	5475	0.0136986		5406	220	5626	0.0391042
GGUG	5479	283	5762	0.0491149		5449	588	6037	0.0973994
GGUU	5507	332	5839	0.0568591		4986	1081	6067	0.178177
GUAA	6260	965	7225	0.133564		6177	1342	7519	0.178481
GUAC	6250	318	6568	0.0484166		6018	550	6568	0.0837393
GUAG	5676	204	5880	0.0346939		5777	455	6232	0.0730103
GUAU	5881	430	6311	0.068135		5420	763	6183	0.123403
GUCA	4724	443	5167	0.0857364		4518	696	5214	0.133487
GUCC	4502	67	4569	0.014664		4191	121	4312	0.0280612
GUCG	4840	288	5128	0.0561622		4520	499	5019	0.0994222
GUCU	4267	278	4545	0.0611661		4047	522	4569	0.114248
GUGA	6655	344	6999	0.0491499		6527	609	7136	0.0853419
GUGC	5205	43	5248	0.0081936		4593	124	4717	0.0262879
GUGG	6546	184	6730	0.0273403		6253	480	6733	0.0712907
GUGU	5595	172	5767	0.0298249		4346	1418	5764	0.24601
GUUA	6168	453	6621	0.0684187		5884	707	6591	0.107267
GUUC	5342	272	5614	0.0484503		4908	440	5348	0.0822737
GUUG	6017	320	6337	0.0504971		5749	558	6307	0.0884731
GUUU	5402	316	5718	0.0552641		4950	609	5559	0.109552
UAAA	4798	2146	6944	0.309044		4738	2952	7690	0.383875
UAAC	4989	1683	6672	0.252248		5035	2420	7455	0.324614
UAAG	4516	1692	6208	0.272552		4493	2351	6844	0.343513
UAAU	4186	1511	5697	0.265227		3982	2313	6295	0.367434
UACA	5327	799	6126	0.130428		5507	1116	6623	0.168504
UACC	5197	426	5623	0.0757603		4991	563	5554	0.101368
UACG	5403	314	5717	0.0549239		5400	577	5977	0.0965367
UACU	4518	486	5004	0.0971223		4185	1050	5235	0.200573
UAGA	5673	822	6495	0.126559		5351	1416	6767	0.209251
UAGC	4847	595	5442	0.109335		4767	1078	5845	0.184431
UAGG	4953	730	5683	0.128453		4721	1188	5909	0.201049
UAGU	4783	707	5490	0.12878		1526	4400	5926	0.742491
UAUA	5045	680	5725	0.118777		4953	1085	6038	0.179695
UAUC	4488	581	5069	0.114618		4513	889	5402	0.164569
UAUG	5309	567	5876	0.0964942		5173	933	6106	0.152801
UAUU	4347	527	4874	0.108125		4130	1106	5236	0.21123
UCAA	4826	912	5738	0.15894		4637	1411	6048	0.2333
UCAC	4304	465	4769	0.0975047		3995	730	4725	0.154497
UCAG	4583	566	5149	0.109924		4372	827	5199	0.159069
UCAU	4314	504	4818	0.104608		4016	1132	5148	0.219891
UCCA	4342	540	4882	0.11061		4303	859	5162	0.166408
UCCC	3926	385	4311	0.0893064		3842	558	4400	0.126818
UCCG	4525	434	4959	0.0875176		4180	643	4823	0.13332
UCCU	3721	417	4138	0.100773		3443	960	4403	0.218033
UCGA	5164	339	5503	0.0616028		4912	648	5560	0.116547
UCGC	4128	289	4417	0.065429		4029	570	4599	0.12394
UCGG	4425	299	4724	0.0632938		4354	448	4802	0.0932945
UCGU	4597	328	4925	0.066599		3412	1616	5028	0.3214
UCUA	4341	512	4853	0.105502		4361	787	5148	0.152875
UCUC	3598	483	4081	0.118353		3582	725	4307	0.168331
UCUG	3526	225	3751	0.059984		3490	364	3854	0.0944473
UCUU	3787	436	4223	0.103244		3702	896	4598	0.194867
UGAA	5877	1623	7500	0.2164		5660	2459	8119	0.30287
UGAC	5296	996	6292	0.158296		5030	1701	6731	0.252711
UGAG	5289	1158	6447	0.179618		4917	1740	6657	0.261379
UGAU	5296	974	6270	0.155343		4928	1833	6761	0.271114
UGCA	5237	577	5814	0.0992432		5425	972	6397	0.151946
UGCC	2726	43	2769	0.0155291		2423	113	2536	0.0445584
UGCG	4639	302	4941	0.0611212		4294	549	4843	0.113359
UGCU	4742	261	5003	0.0521687		4400	769	5169	0.148772
UGGA	5997	828	6825	0.121319		5879	1183	7062	0.167516
UGGC	4811	578	5389	0.107256		4814	1067	5881	0.181432
UGGG	5272	580	5852	0.0991114		5135	1065	6200	0.171774
UGGU	5027	573	5600	0.102321		2540	4044	6584	0.614216
UGUA	5581	651	6232	0.104461		5341	949	6290	0.150874
UGUC	4884	214	5098	0.0419772		4858	364	5222	0.0697051
UGUG	5591	481	6072	0.0792161		5602	742	6344	0.116961
UGUU	5120	432	5552	0.0778098		4747	1050	5797	0.181128
UUAA	5272	1071	6343	0.168848		5264	1515	6779	0.223484
UUAC	5256	696	5952	0.116935		5289	1026	6315	0.16247
UUAG	4947	590	5537	0.106556		4877	997	5874	0.169731
UUAU	4614	638	5252	0.121478		4287	1231	5518	0.223088
UUCA	3983	563	4546	0.123845		3811	888	4699	0.188976
UUCC	3948	368	4316	0.0852641		3867	597	4464	0.133737
UUCG	3852	374	4226	0.0884998		3653	560	4213	0.132922
UUCU	2750	218	2968	0.0734501		2555	512	3067	0.166938
UUGA	5964	830	6794	0.122167		5733	1214	6947	0.174752
UUGC	4993	467	5460	0.0855311		4941	733	5674	0.129186
UUGG	4967	605	5572	0.108579		4916	967	5883	0.164372
UUGU	4933	612	5545	0.11037		2916	3020	5936	0.50876
UUUA	4541	656	5197	0.126227		4636	955	5591	0.17081
UUUC	4228	477	4705	0.101382		4243	766	5009	0.152925
UUUG	4813	473	5286	0.0894816		4742	756	5498	0.137505
UUUU	3890	429	4319	0.0993285		3836	924	4760	0.194118

## Sheet: Lib-P4
Lib-P4
	-Guanine					+Guanine
RNA seq	Uncleaved	Cleaved	Total	Fraction cleaved		Uncleaved	Cleaved	Total	Fraction cleaved
AAAA	4525	48	4573	0.0104964		5314	167	5481	0.0304689
AAAC	4559	101	4660	0.0216738		2493	2413	4906	0.491847
AAAG	4187	46	4233	0.010867		4649	185	4834	0.0382706
AAAU	3796	30	3826	0.00784109		3555	774	4329	0.178794
AACA	4305	42	4347	0.00966184		4314	699	5013	0.139437
AACC	4263	66	4329	0.015246		2756	1938	4694	0.412867
AACG	4039	35	4074	0.00859107		4633	158	4791	0.0329785
AACU	3404	41	3445	0.0119013		4131	237	4368	0.0542582
AAGA	3742	33	3775	0.00874172		4420	123	4543	0.0270746
AAGC	2742	30	2772	0.0108225		2607	476	3083	0.154395
AAGG	3305	43	3348	0.0128435		3734	72	3806	0.0189175
AAGU	3124	47	3171	0.0148218		3758	129	3887	0.0331875
AAUA	3248	49	3297	0.014862		3517	433	3950	0.10962
AAUC	3487	48	3535	0.0135785		1914	1553	3467	0.447938
AAUG	3661	53	3714	0.0142703		4201	233	4434	0.0525485
AAUU	2905	30	2935	0.0102215		3458	193	3651	0.0528622
ACAA	4298	54	4352	0.0124081		4603	472	5075	0.0930049
ACAC	4063	63	4126	0.015269		1703	3541	5244	0.675248
ACAG	3578	47	3625	0.0129655		3921	489	4410	0.110884
ACAU	3668	55	3723	0.014773		1902	2917	4819	0.605312
ACCA	3944	58	4002	0.0144928		4546	191	4737	0.0403209
ACCC	3782	49	3831	0.0127904		3148	1218	4366	0.278974
ACCG	3391	44	3435	0.0128093		3757	106	3863	0.0274398
ACCU	3571	54	3625	0.0148966		4135	166	4301	0.0385957
ACGA	3189	36	3225	0.0111628		3630	137	3767	0.0363685
ACGC	1135	16	1151	0.013901		1259	152	1411	0.107725
ACGG	2279	32	2311	0.0138468		2647	43	2690	0.0159851
ACGU	3093	29	3122	0.00928892		3518	120	3638	0.0329852
ACUA	3322	40	3362	0.0118977		3901	185	4086	0.0452766
ACUC	2880	40	2920	0.0136986		2535	1074	3609	0.297589
ACUG	3341	44	3385	0.0129985		3960	103	4063	0.0253507
ACUU	3392	20	3412	0.00586166		3995	100	4095	0.02442
AGAA	3735	50	3785	0.01321		4358	173	4531	0.0381814
AGAC	3354	92	3446	0.0266976		2178	1815	3993	0.454545
AGAG	3342	35	3377	0.0103642		3856	136	3992	0.0340681
AGAU	2954	39	2993	0.0130304		2925	538	3463	0.155357
AGCA	2877	27	2904	0.00929752		3215	172	3387	0.0507824
AGCC	2276	23	2299	0.0100043		2418	189	2607	0.0724971
AGCG	1906	11	1917	0.00573813		1985	42	2027	0.0207203
AGCU	2078	25	2103	0.0118878		2616	41	2657	0.0154309
AGGA	3034	37	3071	0.0120482		3559	142	3701	0.038368
AGGC	2443	30	2473	0.012131		2200	584	2784	0.20977
AGGG	2453	34	2487	0.0136711		2759	63	2822	0.0223246
AGGU	2711	23	2734	0.00841258		3083	76	3159	0.0240582
AGUA	2860	26	2886	0.00900901		3410	106	3516	0.0301479
AGUC	2735	32	2767	0.0115649		1843	886	2729	0.324661
AGUG	2912	34	2946	0.0115411		3546	81	3627	0.0223325
AGUU	2588	26	2614	0.00994644		3041	83	3124	0.0265685
AUAA	3199	73	3272	0.0223105		1674	2911	4585	0.634896
AUAC	867	2163	3030	0.713861		417	4694	5111	0.918411
AUAG	2870	106	2976	0.0356183		997	3738	4735	0.78944
AUAU	2318	258	2576	0.100155		516	2968	3484	0.851894
AUCA	3160	34	3194	0.010645		3227	316	3543	0.08919
AUCC	3251	57	3308	0.017231		1234	2267	3501	0.647529
AUCG	3143	31	3174	0.00976686		3419	164	3583	0.0457717
AUCU	2763	37	2800	0.0132143		2300	682	2982	0.228706
AUGA	3801	58	3859	0.0150298		3064	1376	4440	0.30991
AUGC	47521	2238	49759	0.0449768		37476	19599	57075	0.34339
AUGG	3114	67	3181	0.0210626		2841	953	3794	0.251186
AUGU	3061	39	3100	0.0125806		1530	1755	3285	0.534247
AUUA	2711	32	2743	0.0116661		2799	441	3240	0.136111
AUUC	2793	74	2867	0.025811		659	2108	2767	0.761836
AUUG	2884	37	2921	0.0126669		3230	322	3552	0.0906532
AUUU	2484	21	2505	0.00838323		2300	632	2932	0.215553
CAAA	4718	35	4753	0.00736377		5195	195	5390	0.0361781
CAAC	4064	54	4118	0.0131132		2766	2264	5030	0.450099
CAAG	3873	58	3931	0.0147545		4370	128	4498	0.0284571
CAAU	3577	31	3608	0.00859202		3692	626	4318	0.144975
CACA	3962	28	3990	0.00701754		4599	289	4888	0.0591244
CACC	3637	33	3670	0.00899183		2978	1097	4075	0.269202
CACG	2938	29	2967	0.00977418		3447	89	3536	0.0251697
CACU	3286	16	3302	0.00484555		4134	40	4174	0.00958313
CAGA	3595	43	3638	0.0118197		4221	124	4345	0.0285386
CAGC	2020	26	2046	0.0127077		2051	415	2466	0.168289
CAGG	2870	37	2907	0.0127279		3162	55	3217	0.0170967
CAGU	2970	40	3010	0.013289		3384	126	3510	0.0358974
CAUA	3317	42	3359	0.0125037		3820	272	4092	0.0664712
CAUC	3121	31	3152	0.00983503		1939	1360	3299	0.412246
CAUG	3419	31	3450	0.00898551		3794	149	3943	0.0377885
CAUU	2967	22	2989	0.00736032		3466	128	3594	0.0356149
CCAA	4053	48	4101	0.0117045		4816	233	5049	0.0461478
CCAC	3641	36	3677	0.00979059		2849	1560	4409	0.353822
CCAG	3335	44	3379	0.0130216		3641	190	3831	0.0495954
CCAU	3408	35	3443	0.0101656		3595	450	4045	0.111248
CCCA	3284	27	3311	0.00815464		3743	76	3819	0.0199005
CCCC	2971	45	3016	0.0149204		3037	433	3470	0.124784
CCCG	2247	32	2279	0.0140412		2562	52	2614	0.0198929
CCCU	2948	24	2972	0.00807537		3593	68	3661	0.0185742
CCGA	3123	34	3157	0.0107697		3492	85	3577	0.0237629
CCGC	1144	20	1164	0.0171821		1279	162	1441	0.112422
CCGG	1259	17	1276	0.0133229		1427	26	1453	0.017894
CCGU	2849	29	2878	0.0100764		3051	73	3124	0.0233675
CCUA	3177	43	3220	0.013354		3571	191	3762	0.0507709
CCUC	2595	29	2624	0.0110518		2407	676	3083	0.219267
CCUG	2988	27	3015	0.00895522		3302	105	3407	0.0308189
CCUU	2865	25	2890	0.00865052		3447	99	3546	0.0279188
CGAA	3659	47	3706	0.0126821		4345	146	4491	0.0325095
CGAC	2478	54	2532	0.021327		1961	1007	2968	0.339286
CGAG	2934	19	2953	0.00643413		3377	80	3457	0.0231415
CGAU	2595	33	2628	0.0125571		2771	339	3110	0.109003
CGCA	1945	32	1977	0.0161861		2362	116	2478	0.0468119
CGCC	1266	28	1294	0.0216383		1589	92	1681	0.0547293
CGCG	939	14	953	0.0146905		1047	32	1079	0.0296571
CGCU	1323	6	1329	0.00451467		1614	26	1640	0.0158537
CGGA	2819	41	2860	0.0143357		3658	77	3735	0.0206158
CGGC	1677	22	1699	0.0129488		1974	225	2199	0.102319
CGGG	2123	29	2152	0.0134758		2514	34	2548	0.0133438
CGGU	2163	24	2187	0.0109739		2712	43	2755	0.015608
CGUA	2917	27	2944	0.0091712		3443	122	3565	0.0342216
CGUC	2121	22	2143	0.010266		1748	736	2484	0.296296
CGUG	2469	29	2498	0.0116093		2773	59	2832	0.0208333
CGUU	2634	24	2658	0.00902935		3060	76	3136	0.0242347
CUAA	3618	40	3658	0.0109349		3867	507	4374	0.115912
CUAC	2338	550	2888	0.190443		1800	2026	3826	0.529535
CUAG	2967	253	3220	0.0785714		3030	902	3932	0.2294
CUAU	2741	76	2817	0.0269791		1659	1669	3328	0.501502
CUCA	2983	29	3012	0.00962815		3462	128	3590	0.0356546
CUCC	2805	46	2851	0.0161347		2517	781	3298	0.23681
CUCG	2568	25	2593	0.00964134		2756	87	2843	0.0306015
CUCU	2297	32	2329	0.0137398		3032	110	3142	0.0350095
CUGA	3380	41	3421	0.0119848		3994	121	4115	0.0294046
CUGC	2167	35	2202	0.0158946		1660	795	2455	0.323829
CUGG	2740	33	2773	0.0119005		2600	59	2659	0.0221888
CUGU	2750	30	2780	0.0107914		2827	500	3327	0.150286
CUUA	3007	36	3043	0.0118304		3669	62	3731	0.0166175
CUUC	2411	15	2426	0.00618302		2818	106	2924	0.0362517
CUUG	3000	30	3030	0.00990099		3487	77	3564	0.0216049
CUUU	2601	25	2626	0.00952018		3262	66	3328	0.0198317
GAAA	3020	24	3044	0.00788436		3321	57	3378	0.0168739
GAAC	3202	66	3268	0.0201958		2581	1013	3594	0.281859
GAAG	2925	51	2976	0.0171371		3224	93	3317	0.0280374
GAAU	2927	29	2956	0.00981055		3169	182	3351	0.0543121
GACA	3187	39	3226	0.0120893		3419	485	3904	0.124232
GACC	3181	58	3239	0.0179068		2632	1163	3795	0.306456
GACG	2702	35	2737	0.0127877		2799	212	3011	0.0704085
GACU	2780	35	2815	0.0124334		3216	198	3414	0.0579965
GAGA	2837	26	2863	0.00908138		3016	84	3100	0.0270968
GAGC	2119	16	2135	0.00749415		2045	311	2356	0.132003
GAGG	2420	36	2456	0.014658		2770	51	2821	0.0180787
GAGU	2716	34	2750	0.0123636		3033	85	3118	0.0272611
GAUA	2680	53	2733	0.0193926		3015	111	3126	0.0355086
GAUC	2099	35	2134	0.0164011		1621	915	2536	0.360804
GAUG	2687	32	2719	0.011769		3194	71	3265	0.0217458
GAUU	2534	26	2560	0.0101563		2873	89	2962	0.0300473
GCAA	2912	46	2958	0.015551		3085	510	3595	0.141864
GCAC	1607	17	1624	0.010468		1775	133	1908	0.0697065
GCAG	2194	40	2234	0.0179051		2565	305	2870	0.106272
GCAU	2570	35	2605	0.0134357		2784	159	2943	0.0540265
GCCA	1971	30	2001	0.0149925		2346	54	2400	0.0225
GCCC	1669	21	1690	0.012426		1868	69	1937	0.0356221
GCCG	2082	34	2116	0.0160681		2125	63	2188	0.0287934
GCCU	1999	35	2034	0.0172075		2235	44	2279	0.0193067
GCGA	1058	6	1064	0.0056391		1177	24	1201	0.0199833
GCGC	1386	16	1402	0.0114123		1463	51	1514	0.0336856
GCGG	1441	17	1458	0.0116598		1531	29	1560	0.0185897
GCGU	1898	9	1907	0.00471945		2065	80	2145	0.037296
GCUA	1978	17	1995	0.0085213		2284	35	2319	0.0150927
GCUC	657	12	669	0.0179372		804	20	824	0.0242718
GCUG	1877	15	1892	0.00792812		2258	41	2299	0.0178338
GCUU	1934	20	1954	0.0102354		2478	27	2505	0.0107784
GGAA	2609	43	2652	0.0162142		2894	64	2958	0.0216362
GGAC	2556	50	2606	0.0191865		1973	1345	3318	0.405365
GGAG	2318	41	2359	0.0173802		2450	78	2528	0.0308544
GGAU	2348	42	2390	0.0175732		2516	380	2896	0.131215
GGCA	2451	41	2492	0.0164526		2988	150	3138	0.0478011
GGCC	1957	23	1980	0.0116162		2568	72	2640	0.0272727
GGCG	1730	13	1743	0.00745841		1915	63	1978	0.0318504
GGCU	1920	18	1938	0.00928793		2552	49	2601	0.0188389
GGGA	2221	28	2249	0.01245		2573	69	2642	0.0261166
GGGC	1897	19	1916	0.00991649		1804	517	2321	0.222749
GGGG	1776	40	1816	0.0220264		2145	38	2183	0.0174072
GGGU	1926	27	1953	0.0138249		2455	63	2518	0.0250199
GGUA	2331	26	2357	0.011031		2649	42	2691	0.0156076
GGUC	1767	22	1789	0.0122974		1980	247	2227	0.110912
GGUG	2175	34	2209	0.0153916		2592	55	2647	0.0207782
GGUU	2059	18	2077	0.00866635		2478	48	2526	0.0190024
GUAA	2908	43	2951	0.0145713		2949	471	3420	0.137719
GUAC	2121	717	2838	0.252643		614	3949	4563	0.865439
GUAG	2479	72	2551	0.0282242		2453	836	3289	0.254181
GUAU	2444	84	2528	0.0332278		748	2972	3720	0.798925
GUCA	2605	33	2638	0.0125095		2787	160	2947	0.0542925
GUCC	2465	42	2507	0.0167531		2316	498	2814	0.176972
GUCG	2309	44	2353	0.0186995		2489	108	2597	0.0415864
GUCU	2270	37	2307	0.0160381		2547	104	2651	0.0392305
GUGA	2605	21	2626	0.00799695		2911	169	3080	0.0548701
GUGC	2421	51	2472	0.0206311		1732	1098	2830	0.387986
GUGG	2162	32	2194	0.0145852		2371	136	2507	0.0542481
GUGU	2388	22	2410	0.00912863		2001	770	2771	0.277878
GUUA	2477	35	2512	0.0139331		2730	125	2855	0.0437828
GUUC	2113	31	2144	0.014459		2125	531	2656	0.199925
GUUG	2349	29	2378	0.0121951		2732	110	2842	0.0387051
GUUU	2372	23	2395	0.00960334		2585	125	2710	0.0461255
UAAA	3448	48	3496	0.01373		3788	254	4042	0.0628402
UAAC	3616	92	3708	0.0248112		2708	2070	4778	0.433236
UAAG	2999	41	3040	0.0134868		3558	162	3720	0.0435484
UAAU	2700	34	2734	0.012436		2754	554	3308	0.167473
UACA	3089	36	3125	0.01152		3076	883	3959	0.223036
UACC	3364	50	3414	0.0146456		2722	1516	4238	0.357716
UACG	3093	35	3128	0.0111893		3335	417	3752	0.111141
UACU	2698	28	2726	0.0102715		2951	357	3308	0.10792
UAGA	2763	37	2800	0.0132143		3170	210	3380	0.0621302
UAGC	2220	26	2246	0.0115761		2077	568	2645	0.214745
UAGG	2303	46	2349	0.0195828		2541	67	2608	0.0256902
UAGU	2498	38	2536	0.0149842		2688	137	2825	0.0484956
UAUA	2488	31	2519	0.0123065		2484	369	2853	0.129338
UAUC	2566	40	2606	0.0153492		1761	1305	3066	0.425636
UAUG	2754	28	2782	0.0100647		3095	192	3287	0.0584119
UAUU	2017	25	2042	0.0122429		2400	213	2613	0.0815155
UCAA	3346	35	3381	0.010352		3697	175	3872	0.0451963
UCAC	3449	17	3466	0.00490479		3617	375	3992	0.0939379
UCAG	2845	48	2893	0.0165918		3205	142	3347	0.0424261
UCAU	2687	32	2719	0.011769		2923	341	3264	0.104473
UCCA	3056	31	3087	0.0100421		3345	105	3450	0.0304348
UCCC	3037	27	3064	0.00881201		2993	514	3507	0.146564
UCCG	2575	29	2604	0.0111367		2674	76	2750	0.0276364
UCCU	2618	29	2647	0.0109558		3176	87	3263	0.0266626
UCGA	2820	34	2854	0.0119131		3115	76	3191	0.023817
UCGC	1128	9	1137	0.00791557		1231	134	1365	0.0981685
UCGG	2173	23	2196	0.0104736		2291	38	2329	0.016316
UCGU	2587	23	2610	0.00881226		2850	59	2909	0.0202819
UCUA	2570	41	2611	0.0157028		2877	135	3012	0.0448207
UCUC	2312	18	2330	0.00772532		2301	618	2919	0.211716
UCUG	2517	19	2536	0.00749211		2958	53	3011	0.0176021
UCUU	2290	20	2310	0.00865801		2580	103	2683	0.0383899
UGAA	3304	38	3342	0.0113704		3600	158	3758	0.0420436
UGAC	3124	63	3187	0.0197678		2348	1684	4032	0.417659
UGAG	2744	51	2795	0.0182469		3119	107	3226	0.033168
UGAU	2857	38	2895	0.0131261		2738	630	3368	0.187055
UGCA	2829	39	2868	0.0135983		3035	260	3295	0.0789074
UGCC	2479	34	2513	0.0135296		2645	199	2844	0.0699719
UGCG	2219	22	2241	0.00981705		2266	92	2358	0.0390161
UGCU	2364	18	2382	0.00755668		2753	46	2799	0.0164344
UGGA	2580	38	2618	0.0145149		3166	108	3274	0.0329872
UGGC	2287	29	2316	0.0125216		1874	683	2557	0.26711
UGGG	2143	32	2175	0.0147126		2428	74	2502	0.0295763
UGGU	2353	36	2389	0.0150691		2760	105	2865	0.0366492
UGUA	2408	26	2434	0.010682		2736	104	2840	0.0366197
UGUC	2505	31	2536	0.012224		1690	1206	2896	0.416436
UGUG	2652	40	2692	0.0148588		3111	77	3188	0.0241531
UGUU	2313	20	2333	0.00857265		2665	83	2748	0.0302038
UUAA	2724	37	2761	0.0134009		3195	203	3398	0.059741
UUAC	2961	93	3054	0.0304519		2693	1245	3938	0.31615
UUAG	2383	81	2464	0.0328734		2818	217	3035	0.0714992
UUAU	2215	27	2242	0.0120428		2105	649	2754	0.235657
UUCA	2743	48	2791	0.0171981		2942	192	3134	0.0612636
UUCC	2932	39	2971	0.0131269		2241	1088	3329	0.326825
UUCG	2664	26	2690	0.00966543		3073	93	3166	0.0293746
UUCU	2177	27	2204	0.0122505		2534	147	2681	0.0548303
UUGA	3009	37	3046	0.0121471		3414	117	3531	0.0331351
UUGC	2589	30	2619	0.0114548		2137	783	2920	0.268151
UUGG	2546	27	2573	0.0104936		2879	78	2957	0.0263781
UUGU	2438	32	2470	0.0129555		2696	222	2918	0.0760795
UUUA	2224	17	2241	0.0075859		2689	80	2769	0.0288913
UUUC	2440	40	2480	0.016129		2082	851	2933	0.290147
UUUG	2445	30	2475	0.0121212		2884	71	2955	0.0240271
UUUU	1994	18	2012	0.00894632		2444	58	2502	0.0231815
